# Supplementary material for: Predicting tissue specific transcription factor binding sites
Source: BMC Genomics. 2013 Nov 15;14:796. doi: 10.1186/1471-2164-14-796 (PMC3898213; doi:10.1186/1471-2164-14-796)
Supplement: Additional file 2 — List of TF and ChIP-seq experiments used in evaluation. This file contains a list of information about the 11 TFs and corresponding ChIP-seq experiments used in the evaluation. [file 1471-2164-14-796-S2.xlsx]

## Sheet: Sheet1
Additional File 2: List of TF and ChIP-seq experiments used in the evaluation
TF in ChIP-seq	TF in PBM	Tissue/Cell type	GEO ID/UCSC Accession	Reference
Esrrb	Esrra	Embryonic stem (ES) cells	GSM288355	Chen, X. et al. Integration of external signaling pathways with the core transcriptional network in embryonic stem cells. Cell 133, 1106–1117 (2008).
Klf4	Klf7	ES cell	GSM288354	Chen, X. et al. Integration of external signaling pathways with the core transcriptional network in embryonic stem cells. Cell 133, 1106–1117 (2008).
Sox2	Sox12	ES cell	GSM288347	Chen, X. et al. Integration of external signaling pathways with the core transcriptional network in embryonic stem cells. Cell 133, 1106–1117 (2008).
Oct4	Pou2f1	ES cell	GSM288346	Chen, X. et al. Integration of external signaling pathways with the core transcriptional network in embryonic stem cells. Cell 133, 1106–1117 (2008).
FoxA2	FoxA2	Liver	GSE25836	Soccio, R. E. et al. Species-specific strategies underlying conserved functions of metabolic transcription factors. Mol. Endocrinol. 25, 694–706 (2011).
Crx	Crx	Retina	GSM499736	Corbo, J. C. et al. CRX ChIP-seq reveals the cis-regulatory architecture of mouse photoreceptors. Genome Research 20, 1512–1525 (2010).
Nkx2-5	Nkx2-5	Heart	GSM558906	He, A., Kong, S. W., Ma, Q. & Pu, W. T. Co-occupancy by multiple cardiac transcription factors identifies transcriptional enhancers active in heart. Proc. Natl. Acad. Sci. U.S.A. 108, 5632–5637 (2011).
Srf	Srf	Heart	GSM558907	He, A., Kong, S. W., Ma, Q. & Pu, W. T. Co-occupancy by multiple cardiac transcription factors identifies transcriptional enhancers active in heart. Proc. Natl. Acad. Sci. U.S.A. 108, 5632–5637 (2011).
Max	Max	B-cell lymphoma	wgEncodeEM001955	Mouse ENCODE Consortium et al. An encyclopedia of mouse DNA elements (Mouse ENCODE). Genome Biology 13, 418 (2012).
Mafk	Mafk	B-cell lymphoma	wgEncodeEM001980	Mouse ENCODE Consortium et al. An encyclopedia of mouse DNA elements (Mouse ENCODE). Genome Biology 13, 418 (2012).
Ets1	Ets1	B-cell lymphoma	wgEncodeEM002778	Mouse ENCODE Consortium et al. An encyclopedia of mouse DNA elements (Mouse ENCODE). Genome Biology 13, 418 (2012).
