# Supplementary material for: Predicting tissue specific transcription factor binding sites
Source: BMC Genomics. 2013 Nov 15;14:796. doi: 10.1186/1471-2164-14-796 (PMC3898213; doi:10.1186/1471-2164-14-796)
Supplement: Additional file 3 — Detailed AUCs of different methods using alternative negative sequence sets and background models (PWM-based methods). This file lists the detailed AUCs for methods using PBM data alone, obtained when alternative negative sequence sets or background models are used. See Supplementary Methods in Additional file 1 for details. [file 1471-2164-14-796-S3.xlsx]

## Sheet: Sheet1
Additional File 3, Detailed AUCs of different methods using alternative negative sequence sets and background models (for PWM-based methods)
Method	Negative set	Background scoring model for PWM based methods	Esrra	Klf7	Sox12	Pou2f1	Foxa2	Crx	Nkx2-5	Srf	Ets1	Mafk	Max		Average (over 11 TFs)
S&W PWM	Upstream of ChIP-seq peaks	Indiviudal sequence	0.8962	0.8432	0.6179	0.4198	0.7453	0.7564	0.7067	0.5466	0.6152	0.7992	0.769		0.701409
S&W PWM	Upstream of ChIP-seq peaks	Uniform distribution	0.8952	0.8599	0.6102	0.4385	0.7211	0.7578	0.7057	0.5596	0.6122	0.788	0.7827		0.702809
S&W PWM	Randomly sampled promoter sequences	Indiviudal sequence	0.8976	0.8919	0.6068	0.3917	0.7442	0.7578	0.6971	0.4976	0.6123	0.7975	0.7539		0.695309
S&W PWM	Randomly sampled promoter sequences	Uniform distribution	0.8969	0.9004	0.5958	0.4156	0.7145	0.7574	0.6962	0.5124	0.6078	0.7853	0.7693		0.6956
S&W PWM	Randomly generated sequences using mouse genome background from RSAT	Indiviudal sequence	0.9091	0.8739	0.6547	0.4	0.7824	0.7392	0.6807	0.4756	0.5843	0.7974	0.7614		0.696245
S&W PWM	Randomly generated sequences using mouse genome background from RSAT	Uniform distribution	0.9084	0.8795	0.6398	0.4158	0.7718	0.7398	0.6799	0.4908	0.5887	0.7903	0.7755		0.698209
BEEML PWM	Upstream of ChIP-seq peaks	Indiviudal sequence	0.9155	0.9011	0.6867	0.4204	0.7933	0.7596	0.7161	0.4631	0.6333	0.5852	0.7794		0.695791
BEEML PWM	Upstream of ChIP-seq peaks	Uniform distribution	0.9156	0.8984	0.6883	0.4737	0.7893	0.7416	0.7198	0.5664	0.631	0.5848	0.8061		0.710455
BEEML PWM	Randomly sampled promoter sequences	Indiviudal sequence	0.9163	0.9344	0.674	0.3996	0.7954	0.7526	0.7112	0.4257	0.6308	0.583	0.7585		0.689227
BEEML PWM	Randomly sampled promoter sequences	Uniform distribution	0.9167	0.9332	0.6805	0.4493	0.7894	0.7319	0.7144	0.5553	0.6266	0.5814	0.789		0.706155
BEEML PWM	Randomly generated sequences using mouse genome background from RSAT	Indiviudal sequence	0.9304	0.9008	0.7063	0.3656	0.8123	0.7472	0.6928	0.4272	0.5797	0.5757	0.7717		0.6827
BEEML PWM	Randomly generated sequences using mouse genome background from RSAT	Uniform distribution	0.9308	0.9015	0.708	0.4253	0.8093	0.73	0.6958	0.5106	0.5896	0.5688	0.7926		0.696573
BEEML Energy	Upstream of ChIP-seq peaks	NA	0.9158	0.8986	0.6881	0.4737	0.7894	0.7415	0.7199	0.5651	0.631	0.5848	0.806		0.710355
BEEML Energy	Randomly sampled promoter sequences	NA	0.917	0.9333	0.6803	0.4494	0.7894	0.7318	0.7146	0.5541	0.6266	0.5814	0.7889		0.706073
BEEML Energy	Randomly generated sequences using mouse genome background from RSAT	Na	0.9309	0.9017	0.7078	0.4253	0.8093	0.7299	0.6959	0.5095	0.5896	0.5688	0.7926		0.696482
RAP PWM	Upstream of ChIP-seq peaks	Indiviudal sequence	0.9152	0.8234	0.6825	0.4453	0.7282	0.748	0.7013	0.4776	0.6317	0.814	0.8087		0.7069
RAP PWM	Upstream of ChIP-seq peaks	Uniform distribution	0.9147	0.8592	0.6765	0.5176	0.719	0.7385	0.6971	0.5004	0.63	0.8194	0.8256		0.718
RAP PWM	Randomly sampled promoter sequences	Indiviudal sequence	0.9154	0.8858	0.676	0.4219	0.7286	0.7388	0.6941	0.4312	0.6322	0.8114	0.7953		0.702791
RAP PWM	Randomly sampled promoter sequences	Uniform distribution	0.9158	0.9075	0.6697	0.5011	0.7096	0.7274	0.6898	0.4563	0.6271	0.8142	0.8126		0.711918
RAP PWM	Randomly generated sequences using mouse genome background from RSAT	Indiviudal sequence	0.9299	0.8478	0.7138	0.4451	0.7406	0.74	0.6855	0.4375	0.5882	0.8189	0.7939		0.703745
RAP PWM	Randomly generated sequences using mouse genome background from RSAT	Uniform distribution	0.9296	0.8674	0.696	0.5161	0.7627	0.7254	0.6809	0.4537	0.5889	0.8285	0.8121		0.714664
JASPAR PWM	Upstream of ChIP-seq peaks	Indiviudal sequence	0.8948	0.842	0.6191	0.4182	0.8521	0.755	0.7088	0.5488	0.5697	0.7999	0.7796		0.708
JASPAR PWM	Upstream of ChIP-seq peaks	Uniform distribution	0.8936	0.8591	0.611	0.4371	0.858	0.7573	0.708	0.5621	0.5601	0.7884	0.7819		0.7106
JASPAR PWM	Randomly sampled promoter sequences	Indiviudal sequence	0.8957	0.891	0.6079	0.3911	0.8583	0.7558	0.6992	0.4995	0.5716	0.7983	0.7598		0.702564
JASPAR PWM	Randomly sampled promoter sequences	Uniform distribution	0.895	0.9	0.5964	0.4147	0.864	0.7562	0.6983	0.5147	0.5601	0.7857	0.763		0.704373
JASPAR PWM	Randomly generated sequences using mouse genome background from RSAT	Indiviudal sequence	0.9073	0.8734	0.6545	0.3994	0.8771	0.7381	0.6839	0.4786	0.5036	0.7972	0.7694		0.698409
JASPAR PWM	Randomly generated sequences using mouse genome background from RSAT	Uniform distribution	0.9066	0.8791	0.6392	0.4152	0.8803	0.7391	0.6832	0.4941	0.4727	0.79	0.7717		0.697382
HOMER PWM	Upstream of ChIP-seq peaks	Indiviudal sequence	0.9182	0.8713	0.7821	0.6145	0.8487	0.7564	0.789	0.6447	0.6303	0.8615	0.7565		0.770291
HOMER PWM	Upstream of ChIP-seq peaks	Uniform distribution	0.9189	0.8662	0.7851	0.6233	0.8545	0.7565	0.7862	0.6492	0.6294	0.8617	0.769		0.772727
HOMER PWM	Randomly sampled promoter sequences	Indiviudal sequence	0.9221	0.8994	0.7788	0.6022	0.8585	0.7486	0.7814	0.628	0.6211	0.8532	0.7337		0.766091
HOMER PWM	Randomly sampled promoter sequences	Uniform distribution	0.9225	0.8922	0.7816	0.6113	0.8643	0.7477	0.7783	0.6336	0.6206	0.8535	0.7483		0.768536
HOMER PWM	Randomly generated sequences using mouse genome background from RSAT	Indiviudal sequence	0.9339	0.8977	0.781	0.6255	0.8628	0.749	0.755	0.6061	0.611	0.856	0.7569		0.766809
HOMER PWM	Randomly generated sequences using mouse genome background from RSAT	Uniform distribution	0.9345	0.8928	0.7844	0.6356	0.8671	0.747	0.7552	0.613	0.6115	0.8564	0.7666		0.769464
Max E-score	Upstream of ChIP-seq peaks	NA	0.8803	0.8418	0.676	0.5211	0.7681	0.7202	0.6835	0.574	0.6117	0.7928	0.8032		0.7157
Max E-score	Randomly sampled promoter sequences	NA	0.8825	0.902	0.6769	0.5095	0.7738	0.7036	0.6754	0.5589	0.6097	0.7887	0.7981		0.716282
Max E-score	Randomly generated sequences using mouse genome background from RSAT	NA	0.9043	0.8331	0.6793	0.5085	0.7673	0.7076	0.6711	0.576	0.5177	0.7994	0.8015		0.705982
Occupancy score	Upstream of ChIP-seq peaks	NA	0.9337	0.8658	0.6491	0.4683	0.6757	0.7734	0.7829	0.3745	0.6438	0.7928	0.8354		0.708673
Occupancy score	Randomly sampled promoter sequences	NA	0.9347	0.9242	0.6301	0.4502	0.6645	0.7626	0.7776	0.3406	0.6424	0.7887	0.8272		0.703891
Occupancy score	Randomly generated sequences using mouse genome background from RSAT	NA	0.9476	0.8896	0.7058	0.4408	0.7531	0.7688	0.7698	0.366	0.5766	0.7994	0.8222		0.7127
Our k-mer based regression	Upstream of ChIP-seq peaks	NA	0.943	0.8645	0.7067	0.5325	0.7464	0.7825	0.776	0.5389	0.617	0.7278	0.8091		0.731309
Our k-mer based regression	Randomly sampled promoter sequences	NA	0.9443	0.9108	0.6987	0.5206	0.7422	0.7699	0.7706	0.5169	0.6098	0.7207	0.7923		0.726982
Our k-mer based regression	Randomly generated sequences using mouse genome background from RSAT	NA	0.9551	0.8962	0.7201	0.5418	0.8136	0.7632	0.756	0.551	0.5813	0.7857	0.788		0.741091
