# Supplementary material for: Predicting tissue specific transcription factor binding sites
Source: BMC Genomics. 2013 Nov 15;14:796. doi: 10.1186/1471-2164-14-796 (PMC3898213; doi:10.1186/1471-2164-14-796)
Supplement: Additional file 4 — Details of the AUCs for comparing different methods that predict in vivo TF binding. This file contains the AUCs of different methods that classify the positive and negative sequences from ChIP-seq experiments. Methods based on PBM data alone include S&W PWMs, BEEML PWMs, BEEML Energy, RAP PWMs, Max E-score, Occupancy score, SVR, FeatureREDUCE and our method. Methods that use external PWMs include JASPAR PWMs and HOMER PWMs. Methods based on integrative modeling that also use DNase and phastCons data include our integrative models (without and with phastCons data), baselines for our integrative models (DNase alone, phastCons alone and PBM+phastCons), simple overlapping primary S&W PWM matches with DNase, combining S&W, RAP or JASPAR PWMs with our DNase models, and CENTIPEDE under different settings. See text and Additional file 1 for details. [file 1471-2164-14-796-S4.xlsx]

## Sheet: Sheet1
Additional file 4: Details of the AUCs for comparing different methods that predict in vivo TF binding
	Chipseq/DNase Tissue	ES	ES	ES	ES	Liver	Retina	Heart	Heart	Lymphoma	Lymphoma	Lymphoma	Average
	PBM factor	Esrra	Klf7	Sox12	Pou2f1	FoxA2	Crx	Nkx2-5	Srf	Ets1	Mafk	Max
	Chipseq factor	Esrrb	Klf4	Sox2	Oct4	FoxA2	Crx	Nkx2-5	Srf	Ets1	Mafk	Max
Methods that only use PBM data	S&W PWM	0.8962	0.8432	0.6179	0.4198	0.7453	0.7564	0.7067	0.5466	0.6152	0.7992	0.769	0.701409
	BEEML PWM	0.9155	0.9011	0.6867	0.4204	0.7933	0.7596	0.7161	0.4631	0.6333	0.5852	0.7794	0.695791
	BEEML Energy	0.9158	0.8986	0.6881	0.4737	0.7894	0.7415	0.7199	0.5651	0.631	0.5848	0.806	0.710355
	RAP PWM	0.9152	0.8234	0.6825	0.4453	0.7282	0.748	0.7013	0.4776	0.6317	0.814	0.8087	0.7069
	Max E-score gapped	0.8803	0.8418	0.676	0.5211	0.7681	0.7202	0.6835	0.574	0.6117	0.7928	0.8032	0.7157
	Occupancy score gapped	0.9337	0.8658	0.6491	0.4683	0.6757	0.7734	0.7829	0.3745	0.6438	0.5371	0.8354	0.685427
	SVR	0.8864	0.8028	0.5915	0.439	0.6284	0.6692	0.6795	0.319	0.6039	0.5871	0.8057	0.6375
	FeatureREUDCE	NullPointerException	System Computationally Singular	0.414	NullPointerException	0.587	NullPointerException	0.594	NullPointerException	NullPointerException	0.4961	NullPointerException	NA
	Our k-mer based method	0.943	0.8645	0.7067	0.5325	0.7464	0.7825	0.776	0.5389	0.617	0.7278	0.8091	0.731309
Methods using only external PWMs	JASPAR PWM	0.8948	0.842	0.6191	0.4182	0.8521	0.755	0.7088	0.5488	0.5697	0.7999	0.7796	0.708
	HOMER PWM	0.9182	0.8713	0.7821	0.6145	0.8487	0.7564	0.789	0.6447	0.6303	0.8615	0.7565	0.770291
Methods that combine Dnase and/or conservation data	DNase alone	0.8072	0.8758	0.8975	0.8635	0.7556	0.9513	0.5863	0.7629	0.9403	0.6779	0.92	0.821664
	Conservation (PhastCons) alone	0.5308	0.5616	0.5261	0.5449	0.5766	0.605	0.5223	0.6001	0.6217	0.5463	0.64	0.570491
	PBM+Conservation	0.9437	0.8645	0.7156	0.5474	0.7498	0.7996	0.7648	0.5918	0.6357	0.7347	0.8023	0.7409
	PIPES (PBM+DNase)	0.9621	0.9315	0.9442	0.8466	0.9168	0.9544	0.6593	0.7865	0.8923	0.7288	0.8998	0.865664
	PIPES (PBM+DNase+Conservation)	0.9488	0.9245	0.9445	0.8489	0.9118	0.9518	0.6599	0.7891	0.8936	0.7292	0.9216	0.865791
	S&W PWM and DNase intersection	0.8502	0.845	0.607	0.4955	0.6556	0.6095	0.5793	0.4786	0.5414	0.7329	0.693	0.644364
	S&W PWM+DNase	0.9448	0.9184	0.8406	0.614	0.869	0.8889	0.7379	0.7295	0.7837	0.8659	0.8908	0.825773	Note: For this method, the S&W PWM probabilities are multiplied by the P(A=1|D) that our model predicts
	RAP PWM+Dnase	0.9606	0.9294	0.9342	0.8414	0.9036	0.9232	0.7196	0.7587	0.8563	0.766	0.9438	0.866982
	JASPAR PWM+DNase	0.9441	0.9183	0.8402	0.6117	0.939	0.886	0.74	0.7329	0.9271	0.8664	0.8879	0.844873	Note: For this method, the JASPAR PWM probabilities are multiplied by the P(A=1|D) that our model predicts
	CENTIPEDE with S&W PWM, cutoff=log2(100)	0.8193	0.7843	0.5655	0.4715	0.6413	0.6013	0.5911	0.5505	0.5573	0.6011	0.7044	0.626145
	CENTIPEDE with S&W PWM, cutoff=log2(1000)	0.8004	0.7693	0.5414	0.4721	0.6185	0.5982	0.5884	0.5496	0.5437	0.7085	0.6557	0.622345	Note: this is the data plotted in Fig 3 for CENTIPEDE
	CENTIPEDE with S&W PWM, cutoff=log2(10000)	0.7206	0.6799	0.512	0.4965	0.5716	0.5032	0.5219	0.5176	0.5048	0.6092	0.5261	0.560309
	CENTIPEDE with S&W PWM, cutoff at motif p-value 1e-4	0.6617	0.6306	0.4507	0.415	0.4217	0.6306	0.6364	0.4927	0.5409	0.5751	0.6935	0.558991
	CENTIPEDE with BEEML PWM, cutoff=log2(100)	0.5854	0.6244	0.4851	0.4359	0.5873	0.5802	0.6126	NA	0.5383	0.5063	0.6972	NA
	CENTIPEDE with BEEML PWM, cutoff=log2(1000)	0.8099	0.794	0.5701	NA	0.5524	NA	NA	NA	0.5328	NA	0.6844	NA
	CENTIPEDE with BEEML PWM, cutoff=log2(10000)	0.5716	0.538	NA	NA	NA	NA	NA	NA	NA	NA	NA	NA
	CENTIPEDE with BEEML PWM, cutoff at motif p-value 1e-4	0.4709	0.2969	0.2905	0.2301	0.5592	0.2969	0.213	0.441	0.491	0.184	0.5497	0.365745
