# Supplementary material for: Predicting tissue specific transcription factor binding sites
Source: BMC Genomics. 2013 Nov 15;14:796. doi: 10.1186/1471-2164-14-796 (PMC3898213; doi:10.1186/1471-2164-14-796)
Supplement: Additional file 5 — Full list of the predicted tissue-specific activity score for all TFs and tissues. This file lists the predicted activity scores and binomial test p-values for all the 284 TFs across the 55 cell/tissue types. [file 1471-2164-14-796-S5.xlsx]

## Sheet: Sheet1
Additional File 5. Full list of the predicted tissue-specific activity score for all TFs and tissues
TF	Tissue Name	Activity Score	Binomial one sided p.value
Alx3	3134RiiiMImmortal	0.6803	1
Alx3	416bC57bl6MAdult8wks	1.0138	0.176736
Alx3	A20BalbcannMAdult8wks	1.1631	5.64425e-35
Alx3	Bcellcd19pC57bl6MAdult8wks	1.1102	2.6823e-08
Alx3	Bcellcd43nC57bl6MAdult8wks	1.2357	1.70372e-19
Alx3	CerebellumC57bl6MAdult8wks	0.7815	1
Alx3	CerebrumC57bl6MAdult8wks	0.9354	0.999958
Alx3	Ch122a4bFImmortal	0.9636	0.998387
Alx3	EpcmppCd1ME14half	0.9454	0.999911
Alx3	EpcpmmCd1ME14half	0.6911	1
Alx3	EpcppmCd1ME14half	0.974	0.970325
Alx3	EpcpppCd1ME14half	1.0313	0.000998171
Alx3	Escj7S129ME0	0.6668	1
Alx3	Ese14129olaME0	0.7889	1
Alx3	Esww6koUknME0	0.6928	1
Alx3	Esww6UknME0	0.6253	1
Alx3	FatC57bl6MAdult8wks	0.975	0.893453
Alx3	FibroblastC57bl6MAdult8wks	0.9012	1
Alx3	FlbudCd1ME11half	0.6645	1
Alx3	GfatC57bl6MAdult8wks	1.0149	0.0628165
Alx3	HeartC57bl6MAdult8wks	0.6701	1
Alx3	HlbudCd1ME11half	0.7564	1
Alx3	HlembryoCd1ME11half	0.5403	1
Alx3	KidneyC57bl6MAdult8wks	1.1237	7.96053e-18
Alx3	LgintC57bl6MAdult8wks	0.8003	1
Alx3	Liver129dlcrME14half	0.6819	1
Alx3	LiverC57bl6MAdult8wks	1.0793	3.1754e-07
Alx3	LiverC57bl6ME14half	0.8699	1
Alx3	LiverS129ME14half	0.7883	1
Alx3	LungC57bl6MAdult8wks	0.8367	1
Alx3	MelC57bl6MAdult8wks	0.9827	0.942704
Alx3	MesodermCd1ME11half	0.6558	1
Alx3	MgerUknImmortal	1.0506	0.966137
Alx3	MgerUknImmortalDiffc24h	0.9718	1
Alx3	MgerUknImmortalDiffc48h	0.8448	0.000105215
Alx3	Nih3t3NihsMImmortal	0.697	1
Alx3	PatskiSpbl6MImmortal	0.8073	1
Alx3	RetinaC57bl6MAdult1wks	0.7758	1
Alx3	RetinaC57bl6MAdult8wks	0.8555	1
Alx3	RetinaC57bl6MNew1days	0.9903	0.726803
Alx3	SkmuscleC57bl6MAdult8wks	0.6533	1
Alx3	SpleenC57bl6MAdult8wks	1.1537	3.30955e-07
Alx3	ThelpaC57bl6MAdult8wks	0.8175	1
Alx3	ThymusC57bl6MAdult8wks	0.6772	1
Alx3	TnaiveC57bl6MAdult8wks	0.8783	1
Alx3	TregaC57bl6MAdult8wks	0.894	1
Alx3	TregC57bl6MAdult8wks	0.7475	1
Alx3	WbrainC57bl6MAdult8wks	0.7937	1
Alx3	WbrainC57bl6ME14half	1.2537	3.61018e-28
Alx3	WbrainC57bl6ME18half	1.4407	8.15932e-36
Alx3	WholebrainC57bl6MAdult8wks	0.8002	1
Alx3	WholebrainC57bl6ME14half	1.2537	3.61018e-28
Alx3	Zhbtc4129olaME0	0.661	1
Alx3	Zhbtc4129olaME0Diffb24h	0.6	1
Alx3	Zhbtc4129olaME0Diffb6h	0.7862	1
Alx4	3134RiiiMImmortal	0.6268	1
Alx4	416bC57bl6MAdult8wks	0.9443	0.999974
Alx4	A20BalbcannMAdult8wks	1.0061	0.309504
Alx4	Bcellcd19pC57bl6MAdult8wks	0.9505	0.996218
Alx4	Bcellcd43nC57bl6MAdult8wks	1.0498	0.0199792
Alx4	CerebellumC57bl6MAdult8wks	0.7859	1
Alx4	CerebrumC57bl6MAdult8wks	0.8888	1
Alx4	Ch122a4bFImmortal	0.8637	1
Alx4	EpcmppCd1ME14half	0.9473	0.999934
Alx4	EpcpmmCd1ME14half	0.5785	1
Alx4	EpcppmCd1ME14half	0.8943	1
Alx4	EpcpppCd1ME14half	0.9823	0.969724
Alx4	Escj7S129ME0	0.6291	1
Alx4	Ese14129olaME0	0.7074	1
Alx4	Esww6koUknME0	0.6691	1
Alx4	Esww6UknME0	0.5611	1
Alx4	FatC57bl6MAdult8wks	1.0446	0.0107394
Alx4	FibroblastC57bl6MAdult8wks	0.8985	1
Alx4	FlbudCd1ME11half	0.7671	1
Alx4	GfatC57bl6MAdult8wks	1.0131	0.0778988
Alx4	HeartC57bl6MAdult8wks	0.6977	1
Alx4	HlbudCd1ME11half	1.0383	0.0483343
Alx4	HlembryoCd1ME11half	0.575	1
Alx4	KidneyC57bl6MAdult8wks	1.3535	5.15494e-134
Alx4	LgintC57bl6MAdult8wks	0.8193	1
Alx4	Liver129dlcrME14half	0.7093	1
Alx4	LiverC57bl6MAdult8wks	1.1093	2.74642e-13
Alx4	LiverC57bl6ME14half	0.8095	1
Alx4	LiverS129ME14half	0.7536	1
Alx4	LungC57bl6MAdult8wks	0.7839	1
Alx4	MelC57bl6MAdult8wks	0.9336	1
Alx4	MesodermCd1ME11half	0.7024	1
Alx4	MgerUknImmortal	0.942	1
Alx4	MgerUknImmortalDiffc24h	0.8936	1
Alx4	MgerUknImmortalDiffc48h	0.7344	0.999998
Alx4	Nih3t3NihsMImmortal	0.692	1
Alx4	PatskiSpbl6MImmortal	0.9061	0.999998
Alx4	RetinaC57bl6MAdult1wks	0.789	1
Alx4	RetinaC57bl6MAdult8wks	0.8619	1
Alx4	RetinaC57bl6MNew1days	1.0882	8.61225e-09
Alx4	SkmuscleC57bl6MAdult8wks	0.6122	1
Alx4	SpleenC57bl6MAdult8wks	0.9557	0.942945
Alx4	ThelpaC57bl6MAdult8wks	0.8145	1
Alx4	ThymusC57bl6MAdult8wks	0.6633	1
Alx4	TnaiveC57bl6MAdult8wks	0.8316	1
Alx4	TregaC57bl6MAdult8wks	0.8339	1
Alx4	TregC57bl6MAdult8wks	0.6914	1
Alx4	WbrainC57bl6MAdult8wks	0.8423	1
Alx4	WbrainC57bl6ME14half	1.5088	1.97975e-110
Alx4	WbrainC57bl6ME18half	1.4878	1.29704e-47
Alx4	WholebrainC57bl6MAdult8wks	0.8448	1
Alx4	WholebrainC57bl6ME14half	1.5088	1.97975e-110
Alx4	Zhbtc4129olaME0	0.6286	1
Alx4	Zhbtc4129olaME0Diffb24h	0.6459	1
Alx4	Zhbtc4129olaME0Diffb6h	0.7603	1
Arid3a	3134RiiiMImmortal	0.8044	1
Arid3a	416bC57bl6MAdult8wks	1.1929	3.47074e-37
Arid3a	A20BalbcannMAdult8wks	1.1504	1.3546e-30
Arid3a	Bcellcd19pC57bl6MAdult8wks	1.0348	0.0400508
Arid3a	Bcellcd43nC57bl6MAdult8wks	1.2538	1.76283e-22
Arid3a	CerebellumC57bl6MAdult8wks	0.9202	0.999672
Arid3a	CerebrumC57bl6MAdult8wks	0.7636	1
Arid3a	Ch122a4bFImmortal	1.1062	3.23778e-17
Arid3a	EpcmppCd1ME14half	1.0821	1.80486e-08
Arid3a	EpcpmmCd1ME14half	0.7816	1
Arid3a	EpcppmCd1ME14half	1.0372	0.00380917
Arid3a	EpcpppCd1ME14half	1.1572	3.34504e-52
Arid3a	Escj7S129ME0	0.8461	1
Arid3a	Ese14129olaME0	0.7934	1
Arid3a	Esww6koUknME0	0.818	1
Arid3a	Esww6UknME0	0.7736	1
Arid3a	FatC57bl6MAdult8wks	0.7225	1
Arid3a	FibroblastC57bl6MAdult8wks	0.8899	1
Arid3a	FlbudCd1ME11half	0.703	1
Arid3a	GfatC57bl6MAdult8wks	0.9525	1
Arid3a	HeartC57bl6MAdult8wks	0.7057	1
Arid3a	HlbudCd1ME11half	0.7313	1
Arid3a	HlembryoCd1ME11half	0.523	1
Arid3a	KidneyC57bl6MAdult8wks	0.8835	1
Arid3a	LgintC57bl6MAdult8wks	0.7852	1
Arid3a	Liver129dlcrME14half	0.7512	1
Arid3a	LiverC57bl6MAdult8wks	0.9588	0.996298
Arid3a	LiverC57bl6ME14half	0.9069	1
Arid3a	LiverS129ME14half	0.7117	1
Arid3a	LungC57bl6MAdult8wks	0.8261	1
Arid3a	MelC57bl6MAdult8wks	1.1898	7.48589e-62
Arid3a	MesodermCd1ME11half	0.5956	1
Arid3a	MgerUknImmortal	1.1157	0.59792
Arid3a	MgerUknImmortalDiffc24h	0.9962	0.99999
Arid3a	MgerUknImmortalDiffc48h	0.9306	1.81942e-17
Arid3a	Nih3t3NihsMImmortal	0.819	1
Arid3a	PatskiSpbl6MImmortal	0.7862	1
Arid3a	RetinaC57bl6MAdult1wks	0.6312	1
Arid3a	RetinaC57bl6MAdult8wks	0.5622	1
Arid3a	RetinaC57bl6MNew1days	0.6637	1
Arid3a	SkmuscleC57bl6MAdult8wks	0.5998	1
Arid3a	SpleenC57bl6MAdult8wks	1.0289	0.169727
Arid3a	ThelpaC57bl6MAdult8wks	0.8297	1
Arid3a	ThymusC57bl6MAdult8wks	0.6242	1
Arid3a	TnaiveC57bl6MAdult8wks	0.8384	1
Arid3a	TregaC57bl6MAdult8wks	0.8198	1
Arid3a	TregC57bl6MAdult8wks	0.6348	1
Arid3a	WbrainC57bl6MAdult8wks	0.7468	1
Arid3a	WbrainC57bl6ME14half	0.9665	0.937905
Arid3a	WbrainC57bl6ME18half	1.1063	0.00076979
Arid3a	WholebrainC57bl6MAdult8wks	0.7486	1
Arid3a	WholebrainC57bl6ME14half	0.9665	0.937905
Arid3a	Zhbtc4129olaME0	0.7781	1
Arid3a	Zhbtc4129olaME0Diffb24h	0.7311	1
Arid3a	Zhbtc4129olaME0Diffb6h	0.8377	1
Arid5a	3134RiiiMImmortal	0.5769	1
Arid5a	416bC57bl6MAdult8wks	1.3475	1.29903e-78
Arid5a	A20BalbcannMAdult8wks	1.1311	1.49231e-17
Arid5a	Bcellcd19pC57bl6MAdult8wks	1.0896	8.1027e-05
Arid5a	Bcellcd43nC57bl6MAdult8wks	1.0377	0.105774
Arid5a	CerebellumC57bl6MAdult8wks	0.9919	0.616694
Arid5a	CerebrumC57bl6MAdult8wks	0.7813	1
Arid5a	Ch122a4bFImmortal	0.9019	1
Arid5a	EpcmppCd1ME14half	1.0573	0.000557307
Arid5a	EpcpmmCd1ME14half	0.7335	1
Arid5a	EpcppmCd1ME14half	1.097	3.19835e-09
Arid5a	EpcpppCd1ME14half	1.0702	2.72043e-09
Arid5a	Escj7S129ME0	0.7143	1
Arid5a	Ese14129olaME0	0.8676	1
Arid5a	Esww6koUknME0	0.6645	1
Arid5a	Esww6UknME0	0.5977	1
Arid5a	FatC57bl6MAdult8wks	0.8606	1
Arid5a	FibroblastC57bl6MAdult8wks	0.7468	1
Arid5a	FlbudCd1ME11half	0.6533	1
Arid5a	GfatC57bl6MAdult8wks	0.9129	1
Arid5a	HeartC57bl6MAdult8wks	0.547	1
Arid5a	HlbudCd1ME11half	0.6264	1
Arid5a	HlembryoCd1ME11half	0.4465	1
Arid5a	KidneyC57bl6MAdult8wks	0.8835	1
Arid5a	LgintC57bl6MAdult8wks	0.8732	1
Arid5a	Liver129dlcrME14half	0.8504	1
Arid5a	LiverC57bl6MAdult8wks	0.9984	0.537816
Arid5a	LiverC57bl6ME14half	0.9764	0.910454
Arid5a	LiverS129ME14half	0.7519	1
Arid5a	LungC57bl6MAdult8wks	0.8004	1
Arid5a	MelC57bl6MAdult8wks	1.0006	0.483691
Arid5a	MesodermCd1ME11half	0.6287	1
Arid5a	MgerUknImmortal	1.0702	0.475607
Arid5a	MgerUknImmortalDiffc24h	1.0012	1
Arid5a	MgerUknImmortalDiffc48h	0.7815	6.67475e-06
Arid5a	Nih3t3NihsMImmortal	0.5338	1
Arid5a	PatskiSpbl6MImmortal	0.8063	1
Arid5a	RetinaC57bl6MAdult1wks	0.4829	1
Arid5a	RetinaC57bl6MAdult8wks	0.6966	1
Arid5a	RetinaC57bl6MNew1days	0.5853	1
Arid5a	SkmuscleC57bl6MAdult8wks	0.4566	1
Arid5a	SpleenC57bl6MAdult8wks	0.8999	0.998105
Arid5a	ThelpaC57bl6MAdult8wks	0.9891	0.650001
Arid5a	ThymusC57bl6MAdult8wks	0.6101	1
Arid5a	TnaiveC57bl6MAdult8wks	0.8762	1
Arid5a	TregaC57bl6MAdult8wks	0.8615	0.660408
Arid5a	TregC57bl6MAdult8wks	0.9877	1
Arid5a	WbrainC57bl6MAdult8wks	0.7259	1
Arid5a	WbrainC57bl6ME14half	0.9936	0.600003
Arid5a	WbrainC57bl6ME18half	0.7089	1
Arid5a	WholebrainC57bl6MAdult8wks	0.757	1
Arid5a	WholebrainC57bl6ME14half	0.9936	0.600003
Arid5a	Zhbtc4129olaME0	0.6888	1
Arid5a	Zhbtc4129olaME0Diffb24h	0.5788	1
Arid5a	Zhbtc4129olaME0Diffb6h	0.7705	1
Arx	3134RiiiMImmortal	0.6684	1
Arx	416bC57bl6MAdult8wks	1.026	0.0279375
Arx	A20BalbcannMAdult8wks	1.0924	6.76136e-15
Arx	Bcellcd19pC57bl6MAdult8wks	1.0324	0.0386757
Arx	Bcellcd43nC57bl6MAdult8wks	0.9666	0.927676
Arx	CerebellumC57bl6MAdult8wks	0.7378	1
Arx	CerebrumC57bl6MAdult8wks	0.8903	1
Arx	Ch122a4bFImmortal	0.9022	1
Arx	EpcmppCd1ME14half	0.9644	0.996062
Arx	EpcpmmCd1ME14half	0.6983	1
Arx	EpcppmCd1ME14half	0.9552	0.999815
Arx	EpcpppCd1ME14half	1.035	8.1789e-05
Arx	Escj7S129ME0	0.7016	1
Arx	Ese14129olaME0	0.8354	1
Arx	Esww6koUknME0	0.7725	1
Arx	Esww6UknME0	0.703	1
Arx	FatC57bl6MAdult8wks	1.1009	5.09008e-08
Arx	FibroblastC57bl6MAdult8wks	0.8033	1
Arx	FlbudCd1ME11half	0.7949	1
Arx	GfatC57bl6MAdult8wks	1.0635	1.01323e-12
Arx	HeartC57bl6MAdult8wks	0.719	1
Arx	HlbudCd1ME11half	0.9596	0.967906
Arx	HlembryoCd1ME11half	0.582	1
Arx	KidneyC57bl6MAdult8wks	1.3247	4.98475e-122
Arx	LgintC57bl6MAdult8wks	0.8645	1
Arx	Liver129dlcrME14half	0.7371	1
Arx	LiverC57bl6MAdult8wks	0.967	0.989788
Arx	LiverC57bl6ME14half	0.9118	1
Arx	LiverS129ME14half	0.7566	1
Arx	LungC57bl6MAdult8wks	0.8267	1
Arx	MelC57bl6MAdult8wks	0.9896	0.848912
Arx	MesodermCd1ME11half	0.7133	1
Arx	MgerUknImmortal	1.0229	0.60915
Arx	MgerUknImmortalDiffc24h	0.9961	1
Arx	MgerUknImmortalDiffc48h	0.849	0.0328563
Arx	Nih3t3NihsMImmortal	0.8048	1
Arx	PatskiSpbl6MImmortal	0.8945	1
Arx	RetinaC57bl6MAdult1wks	0.8316	1
Arx	RetinaC57bl6MAdult8wks	0.8466	1
Arx	RetinaC57bl6MNew1days	1.0929	4.45322e-10
Arx	SkmuscleC57bl6MAdult8wks	0.6437	1
Arx	SpleenC57bl6MAdult8wks	0.9812	0.756282
Arx	ThelpaC57bl6MAdult8wks	0.8665	1
Arx	ThymusC57bl6MAdult8wks	0.6522	1
Arx	TnaiveC57bl6MAdult8wks	0.8014	1
Arx	TregaC57bl6MAdult8wks	0.8963	1
Arx	TregC57bl6MAdult8wks	0.7181	1
Arx	WbrainC57bl6MAdult8wks	0.7636	1
Arx	WbrainC57bl6ME14half	1.6397	8.57985e-178
Arx	WbrainC57bl6ME18half	1.6562	4.29436e-86
Arx	WholebrainC57bl6MAdult8wks	0.7672	1
Arx	WholebrainC57bl6ME14half	1.6397	8.57985e-178
Arx	Zhbtc4129olaME0	0.7385	1
Arx	Zhbtc4129olaME0Diffb24h	0.651	1
Arx	Zhbtc4129olaME0Diffb6h	0.8206	1
Ascl2	3134RiiiMImmortal	1.158	1.68271e-35
Ascl2	416bC57bl6MAdult8wks	0.7707	1
Ascl2	A20BalbcannMAdult8wks	1.0225	0.00161599
Ascl2	Bcellcd19pC57bl6MAdult8wks	1.1293	3.98984e-27
Ascl2	Bcellcd43nC57bl6MAdult8wks	1.2027	3.6212e-39
Ascl2	CerebellumC57bl6MAdult8wks	1.4462	4.17458e-186
Ascl2	CerebrumC57bl6MAdult8wks	1.1947	2.17854e-80
Ascl2	Ch122a4bFImmortal	1.0941	1.13899e-35
Ascl2	EpcmppCd1ME14half	0.8557	1
Ascl2	EpcpmmCd1ME14half	1.0931	1.07874e-17
Ascl2	EpcppmCd1ME14half	0.7883	1
Ascl2	EpcpppCd1ME14half	0.8153	1
Ascl2	Escj7S129ME0	1.2567	5.58832e-191
Ascl2	Ese14129olaME0	1.2685	3.73564e-149
Ascl2	Esww6koUknME0	1.297	1.33753e-175
Ascl2	Esww6UknME0	1.3535	2.2309e-201
Ascl2	FatC57bl6MAdult8wks	1.1057	3.71617e-18
Ascl2	FibroblastC57bl6MAdult8wks	0.8012	1
Ascl2	FlbudCd1ME11half	1.3218	0
Ascl2	GfatC57bl6MAdult8wks	0.9027	1
Ascl2	HeartC57bl6MAdult8wks	1.2615	6.47497e-201
Ascl2	HlbudCd1ME11half	1.0778	4.15509e-08
Ascl2	HlembryoCd1ME11half	1.3931	4.44056e-184
Ascl2	KidneyC57bl6MAdult8wks	0.9853	0.96072
Ascl2	LgintC57bl6MAdult8wks	1.2736	9.98023e-170
Ascl2	Liver129dlcrME14half	0.9994	0.51892
Ascl2	LiverC57bl6MAdult8wks	0.8138	1
Ascl2	LiverC57bl6ME14half	0.8654	1
Ascl2	LiverS129ME14half	1.0463	0.000796976
Ascl2	LungC57bl6MAdult8wks	0.9098	1
Ascl2	MelC57bl6MAdult8wks	0.7835	1
Ascl2	MesodermCd1ME11half	1.5207	0
Ascl2	MgerUknImmortal	0.7388	1
Ascl2	MgerUknImmortalDiffc24h	0.7561	1
Ascl2	MgerUknImmortalDiffc48h	0.8783	1
Ascl2	Nih3t3NihsMImmortal	0.8177	1
Ascl2	PatskiSpbl6MImmortal	0.9205	1
Ascl2	RetinaC57bl6MAdult1wks	1.6235	0
Ascl2	RetinaC57bl6MAdult8wks	1.301	4.09833e-73
Ascl2	RetinaC57bl6MNew1days	1.5663	0
Ascl2	SkmuscleC57bl6MAdult8wks	1.4718	0
Ascl2	SpleenC57bl6MAdult8wks	1.2774	3.67085e-50
Ascl2	ThelpaC57bl6MAdult8wks	1.1549	4.0301e-25
Ascl2	ThymusC57bl6MAdult8wks	1.5773	0
Ascl2	TnaiveC57bl6MAdult8wks	1.0666	7.1019e-10
Ascl2	TregaC57bl6MAdult8wks	0.9889	6.44429e-31
Ascl2	TregC57bl6MAdult8wks	1.1834	0.903742
Ascl2	WbrainC57bl6MAdult8wks	1.3283	2.63506e-234
Ascl2	WbrainC57bl6ME14half	1.2505	2.32144e-74
Ascl2	WbrainC57bl6ME18half	1.2491	2.30393e-34
Ascl2	WholebrainC57bl6MAdult8wks	1.3301	7.58507e-239
Ascl2	WholebrainC57bl6ME14half	1.2505	2.32144e-74
Ascl2	Zhbtc4129olaME0	1.2905	9.02834e-266
Ascl2	Zhbtc4129olaME0Diffb24h	1.3799	4.78214e-27
Ascl2	Zhbtc4129olaME0Diffb6h	1.1282	2.12177e-165
Atf1	3134RiiiMImmortal	1.249	9.19414e-66
Atf1	416bC57bl6MAdult8wks	0.8821	1
Atf1	A20BalbcannMAdult8wks	0.8428	1
Atf1	Bcellcd19pC57bl6MAdult8wks	1.0887	2.24633e-11
Atf1	Bcellcd43nC57bl6MAdult8wks	1.0297	0.0406101
Atf1	CerebellumC57bl6MAdult8wks	1.0859	6.87992e-08
Atf1	CerebrumC57bl6MAdult8wks	1.1449	4.56163e-37
Atf1	Ch122a4bFImmortal	1.1624	5.57175e-79
Atf1	EpcmppCd1ME14half	0.8926	1
Atf1	EpcpmmCd1ME14half	1.2862	1.22197e-111
Atf1	EpcppmCd1ME14half	0.8978	1
Atf1	EpcpppCd1ME14half	0.9142	1
Atf1	Escj7S129ME0	1.7492	0
Atf1	Ese14129olaME0	1.6362	0
Atf1	Esww6koUknME0	1.6783	2.67285e-284
Atf1	Esww6UknME0	1.5203	0
Atf1	FatC57bl6MAdult8wks	0.8135	1
Atf1	FibroblastC57bl6MAdult8wks	0.9529	0.999993
Atf1	FlbudCd1ME11half	1.4857	0
Atf1	GfatC57bl6MAdult8wks	0.8271	1
Atf1	HeartC57bl6MAdult8wks	1.3928	0
Atf1	HlbudCd1ME11half	1.5527	4.70413e-218
Atf1	HlembryoCd1ME11half	2.0214	0
Atf1	KidneyC57bl6MAdult8wks	1.089	1.07623e-20
Atf1	LgintC57bl6MAdult8wks	1.0944	6.59712e-19
Atf1	Liver129dlcrME14half	1.2011	5.85104e-33
Atf1	LiverC57bl6MAdult8wks	0.9887	0.862108
Atf1	LiverC57bl6ME14half	1.033	0.00056073
Atf1	LiverS129ME14half	1.1869	7.07999e-29
Atf1	LungC57bl6MAdult8wks	1.2152	1.36057e-52
Atf1	MelC57bl6MAdult8wks	0.8891	1
Atf1	MesodermCd1ME11half	1.6453	0
Atf1	MgerUknImmortal	0.8839	1
Atf1	MgerUknImmortalDiffc24h	0.8935	1
Atf1	MgerUknImmortalDiffc48h	0.939	1
Atf1	Nih3t3NihsMImmortal	1.2277	1.04575e-45
Atf1	PatskiSpbl6MImmortal	0.9416	0.999971
Atf1	RetinaC57bl6MAdult1wks	2.0878	0
Atf1	RetinaC57bl6MAdult8wks	1.4535	4.35936e-124
Atf1	RetinaC57bl6MNew1days	1.9809	0
Atf1	SkmuscleC57bl6MAdult8wks	1.1614	1.97972e-94
Atf1	SpleenC57bl6MAdult8wks	1.3598	1.63742e-64
Atf1	ThelpaC57bl6MAdult8wks	1.3754	4.75076e-102
Atf1	ThymusC57bl6MAdult8wks	1.3851	5.07122e-214
Atf1	TnaiveC57bl6MAdult8wks	1.1413	9.1362e-30
Atf1	TregaC57bl6MAdult8wks	1.2462	9.63142e-175
Atf1	TregC57bl6MAdult8wks	1.5319	6.82449e-132
Atf1	WbrainC57bl6MAdult8wks	1.1963	3.10449e-71
Atf1	WbrainC57bl6ME14half	1.5184	1.21197e-227
Atf1	WbrainC57bl6ME18half	1.7144	4.69499e-187
Atf1	WholebrainC57bl6MAdult8wks	1.2017	1.19835e-75
Atf1	WholebrainC57bl6ME14half	1.5184	1.21197e-227
Atf1	Zhbtc4129olaME0	1.5047	0
Atf1	Zhbtc4129olaME0Diffb24h	1.6157	6.53934e-50
Atf1	Zhbtc4129olaME0Diffb6h	1.202	0
Bapx1	3134RiiiMImmortal	0.7441	1
Bapx1	416bC57bl6MAdult8wks	1.1119	2.35861e-22
Bapx1	A20BalbcannMAdult8wks	1.184	2.4546e-72
Bapx1	Bcellcd19pC57bl6MAdult8wks	1.0518	0.000390959
Bapx1	Bcellcd43nC57bl6MAdult8wks	0.9915	0.672159
Bapx1	CerebellumC57bl6MAdult8wks	0.6598	1
Bapx1	CerebrumC57bl6MAdult8wks	0.8871	1
Bapx1	Ch122a4bFImmortal	0.9528	1
Bapx1	EpcmppCd1ME14half	1.1249	3.61302e-27
Bapx1	EpcpmmCd1ME14half	0.9811	0.913453
Bapx1	EpcppmCd1ME14half	1.1415	3.47724e-38
Bapx1	EpcpppCd1ME14half	1.1579	2.73978e-86
Bapx1	Escj7S129ME0	0.7956	1
Bapx1	Ese14129olaME0	0.7693	1
Bapx1	Esww6koUknME0	0.7944	1
Bapx1	Esww6UknME0	0.7094	1
Bapx1	FatC57bl6MAdult8wks	1.0819	1.16591e-07
Bapx1	FibroblastC57bl6MAdult8wks	0.919	1
Bapx1	FlbudCd1ME11half	0.8813	1
Bapx1	GfatC57bl6MAdult8wks	0.9849	0.979273
Bapx1	HeartC57bl6MAdult8wks	0.7036	1
Bapx1	HlbudCd1ME11half	1.0426	0.0114614
Bapx1	HlembryoCd1ME11half	0.5801	1
Bapx1	KidneyC57bl6MAdult8wks	0.9622	0.999777
Bapx1	LgintC57bl6MAdult8wks	0.9373	1
Bapx1	Liver129dlcrME14half	0.9768	0.894123
Bapx1	LiverC57bl6MAdult8wks	0.9539	0.999946
Bapx1	LiverC57bl6ME14half	1.0312	0.00374089
Bapx1	LiverS129ME14half	1.0671	0.00021247
Bapx1	LungC57bl6MAdult8wks	1.7482	0
Bapx1	MelC57bl6MAdult8wks	1.1542	6.02974e-69
Bapx1	MesodermCd1ME11half	0.7851	1
Bapx1	MgerUknImmortal	1.1384	1.89672e-15
Bapx1	MgerUknImmortalDiffc24h	1.0962	0.998406
Bapx1	MgerUknImmortalDiffc48h	0.9625	1.08245e-38
Bapx1	Nih3t3NihsMImmortal	1.0023	0.451217
Bapx1	PatskiSpbl6MImmortal	0.9746	0.934588
Bapx1	RetinaC57bl6MAdult1wks	0.5881	1
Bapx1	RetinaC57bl6MAdult8wks	0.901	1
Bapx1	RetinaC57bl6MNew1days	0.6571	1
Bapx1	SkmuscleC57bl6MAdult8wks	0.7586	1
Bapx1	SpleenC57bl6MAdult8wks	0.8054	1
Bapx1	ThelpaC57bl6MAdult8wks	0.7253	1
Bapx1	ThymusC57bl6MAdult8wks	0.8323	1
Bapx1	TnaiveC57bl6MAdult8wks	0.8746	1
Bapx1	TregaC57bl6MAdult8wks	0.9532	0.998027
Bapx1	TregC57bl6MAdult8wks	0.9431	0.999991
Bapx1	WbrainC57bl6MAdult8wks	0.7799	1
Bapx1	WbrainC57bl6ME14half	0.8877	1
Bapx1	WbrainC57bl6ME18half	0.7282	1
Bapx1	WholebrainC57bl6MAdult8wks	0.7767	1
Bapx1	WholebrainC57bl6ME14half	0.8877	1
Bapx1	Zhbtc4129olaME0	0.793	1
Bapx1	Zhbtc4129olaME0Diffb24h	0.7783	1
Bapx1	Zhbtc4129olaME0Diffb6h	0.7167	1
Barhl1	3134RiiiMImmortal	0.5427	1
Barhl1	416bC57bl6MAdult8wks	1.0238	0.0308137
Barhl1	A20BalbcannMAdult8wks	1.1063	1.79108e-21
Barhl1	Bcellcd19pC57bl6MAdult8wks	0.8422	1
Barhl1	Bcellcd43nC57bl6MAdult8wks	0.7954	1
Barhl1	CerebellumC57bl6MAdult8wks	0.9659	0.952551
Barhl1	CerebrumC57bl6MAdult8wks	0.9484	0.999872
Barhl1	Ch122a4bFImmortal	0.8242	1
Barhl1	EpcmppCd1ME14half	1.0491	6.29295e-05
Barhl1	EpcpmmCd1ME14half	0.7409	1
Barhl1	EpcppmCd1ME14half	1.087	3.93277e-13
Barhl1	EpcpppCd1ME14half	1.0333	6.30611e-05
Barhl1	Escj7S129ME0	0.6764	1
Barhl1	Ese14129olaME0	0.835	1
Barhl1	Esww6koUknME0	0.7494	1
Barhl1	Esww6UknME0	0.6894	1
Barhl1	FatC57bl6MAdult8wks	1.0556	0.000790181
Barhl1	FibroblastC57bl6MAdult8wks	0.8498	1
Barhl1	FlbudCd1ME11half	0.9974	0.596943
Barhl1	GfatC57bl6MAdult8wks	1.0363	7.3768e-06
Barhl1	HeartC57bl6MAdult8wks	0.7014	1
Barhl1	HlbudCd1ME11half	1.445	2.05367e-89
Barhl1	HlembryoCd1ME11half	0.6917	1
Barhl1	KidneyC57bl6MAdult8wks	1.0289	0.00896244
Barhl1	LgintC57bl6MAdult8wks	0.9824	0.905225
Barhl1	Liver129dlcrME14half	0.8231	1
Barhl1	LiverC57bl6MAdult8wks	1.01	0.230902
Barhl1	LiverC57bl6ME14half	0.9435	0.999995
Barhl1	LiverS129ME14half	0.8762	1
Barhl1	LungC57bl6MAdult8wks	0.8102	1
Barhl1	MelC57bl6MAdult8wks	1.0124	0.0972013
Barhl1	MesodermCd1ME11half	0.8565	1
Barhl1	MgerUknImmortal	1.0572	0.000279865
Barhl1	MgerUknImmortalDiffc24h	1.0467	1
Barhl1	MgerUknImmortalDiffc48h	0.8156	5.23495e-07
Barhl1	Nih3t3NihsMImmortal	0.7347	1
Barhl1	PatskiSpbl6MImmortal	1.0109	0.284904
Barhl1	RetinaC57bl6MAdult1wks	0.8041	1
Barhl1	RetinaC57bl6MAdult8wks	0.9738	0.876308
Barhl1	RetinaC57bl6MNew1days	1.1946	1.38079e-41
Barhl1	SkmuscleC57bl6MAdult8wks	0.5755	1
Barhl1	SpleenC57bl6MAdult8wks	0.6945	1
Barhl1	ThelpaC57bl6MAdult8wks	0.6365	1
Barhl1	ThymusC57bl6MAdult8wks	0.5869	1
Barhl1	TnaiveC57bl6MAdult8wks	0.7759	1
Barhl1	TregaC57bl6MAdult8wks	0.7828	1
Barhl1	TregC57bl6MAdult8wks	0.6136	1
Barhl1	WbrainC57bl6MAdult8wks	0.8532	1
Barhl1	WbrainC57bl6ME14half	1.6906	1.65232e-232
Barhl1	WbrainC57bl6ME18half	1.4869	3.02089e-57
Barhl1	WholebrainC57bl6MAdult8wks	0.8598	1
Barhl1	WholebrainC57bl6ME14half	1.6906	1.65232e-232
Barhl1	Zhbtc4129olaME0	0.7823	1
Barhl1	Zhbtc4129olaME0Diffb24h	0.7189	1
Barhl1	Zhbtc4129olaME0Diffb6h	0.7598	1
Barhl2	3134RiiiMImmortal	0.5499	1
Barhl2	416bC57bl6MAdult8wks	1.0464	0.000489237
Barhl2	A20BalbcannMAdult8wks	1.1741	7.32633e-44
Barhl2	Bcellcd19pC57bl6MAdult8wks	0.9117	0.999999
Barhl2	Bcellcd43nC57bl6MAdult8wks	0.9118	0.999916
Barhl2	CerebellumC57bl6MAdult8wks	0.7583	1
Barhl2	CerebrumC57bl6MAdult8wks	0.8199	1
Barhl2	Ch122a4bFImmortal	0.8294	1
Barhl2	EpcmppCd1ME14half	1.0112	0.212085
Barhl2	EpcpmmCd1ME14half	0.7853	1
Barhl2	EpcppmCd1ME14half	1.0383	0.0019416
Barhl2	EpcpppCd1ME14half	1.0592	3.98193e-10
Barhl2	Escj7S129ME0	0.6833	1
Barhl2	Ese14129olaME0	0.7479	1
Barhl2	Esww6koUknME0	0.6804	1
Barhl2	Esww6UknME0	0.6325	1
Barhl2	FatC57bl6MAdult8wks	1.0382	0.0241431
Barhl2	FibroblastC57bl6MAdult8wks	0.7681	1
Barhl2	FlbudCd1ME11half	0.7855	1
Barhl2	GfatC57bl6MAdult8wks	1.0135	0.0710896
Barhl2	HeartC57bl6MAdult8wks	0.6322	1
Barhl2	HlbudCd1ME11half	1.1588	5.86328e-12
Barhl2	HlembryoCd1ME11half	0.6162	1
Barhl2	KidneyC57bl6MAdult8wks	1.0559	1.81694e-05
Barhl2	LgintC57bl6MAdult8wks	1.0555	0.000114673
Barhl2	Liver129dlcrME14half	0.8602	1
Barhl2	LiverC57bl6MAdult8wks	1.1448	9.26568e-22
Barhl2	LiverC57bl6ME14half	0.9312	1
Barhl2	LiverS129ME14half	0.8324	1
Barhl2	LungC57bl6MAdult8wks	0.7647	1
Barhl2	MelC57bl6MAdult8wks	1.0344	0.000540288
Barhl2	MesodermCd1ME11half	0.6919	1
Barhl2	MgerUknImmortal	1.1084	0.028809
Barhl2	MgerUknImmortalDiffc24h	1.0282	1
Barhl2	MgerUknImmortalDiffc48h	0.8195	4.82851e-17
Barhl2	Nih3t3NihsMImmortal	0.6315	1
Barhl2	PatskiSpbl6MImmortal	0.9763	0.87451
Barhl2	RetinaC57bl6MAdult1wks	0.702	1
Barhl2	RetinaC57bl6MAdult8wks	0.8766	1
Barhl2	RetinaC57bl6MNew1days	0.9079	1
Barhl2	SkmuscleC57bl6MAdult8wks	0.5375	1
Barhl2	SpleenC57bl6MAdult8wks	0.8223	1
Barhl2	ThelpaC57bl6MAdult8wks	0.7251	1
Barhl2	ThymusC57bl6MAdult8wks	0.6565	1
Barhl2	TnaiveC57bl6MAdult8wks	0.8556	1
Barhl2	TregaC57bl6MAdult8wks	0.7678	1
Barhl2	TregC57bl6MAdult8wks	0.8199	1
Barhl2	WbrainC57bl6MAdult8wks	0.6777	1
Barhl2	WbrainC57bl6ME14half	1.2335	5.3162e-27
Barhl2	WbrainC57bl6ME18half	1.2821	3.40407e-18
Barhl2	WholebrainC57bl6MAdult8wks	0.6778	1
Barhl2	WholebrainC57bl6ME14half	1.2335	5.3162e-27
Barhl2	Zhbtc4129olaME0	0.6786	1
Barhl2	Zhbtc4129olaME0Diffb24h	0.5704	1
Barhl2	Zhbtc4129olaME0Diffb6h	0.7927	1
Barx1	3134RiiiMImmortal	0.5076	1
Barx1	416bC57bl6MAdult8wks	0.989	0.77919
Barx1	A20BalbcannMAdult8wks	1.1312	1.38059e-24
Barx1	Bcellcd19pC57bl6MAdult8wks	0.9325	0.999798
Barx1	Bcellcd43nC57bl6MAdult8wks	0.8581	1
Barx1	CerebellumC57bl6MAdult8wks	0.9195	0.999754
Barx1	CerebrumC57bl6MAdult8wks	0.9822	0.865354
Barx1	Ch122a4bFImmortal	0.8203	1
Barx1	EpcmppCd1ME14half	1.0295	0.0211458
Barx1	EpcpmmCd1ME14half	0.716	1
Barx1	EpcppmCd1ME14half	1.0046	0.369113
Barx1	EpcpppCd1ME14half	0.9822	0.966238
Barx1	Escj7S129ME0	0.6212	1
Barx1	Ese14129olaME0	0.7453	1
Barx1	Esww6koUknME0	0.6356	1
Barx1	Esww6UknME0	0.6272	1
Barx1	FatC57bl6MAdult8wks	0.9898	0.699386
Barx1	FibroblastC57bl6MAdult8wks	0.846	1
Barx1	FlbudCd1ME11half	0.8764	1
Barx1	GfatC57bl6MAdult8wks	1.0362	7.5474e-05
Barx1	HeartC57bl6MAdult8wks	0.6569	1
Barx1	HlbudCd1ME11half	1.2316	1.84364e-21
Barx1	HlembryoCd1ME11half	0.6209	1
Barx1	KidneyC57bl6MAdult8wks	1.2084	1.68246e-47
Barx1	LgintC57bl6MAdult8wks	0.9875	0.792777
Barx1	Liver129dlcrME14half	0.8897	0.999999
Barx1	LiverC57bl6MAdult8wks	1.0988	1.30693e-10
Barx1	LiverC57bl6ME14half	0.9545	0.999114
Barx1	LiverS129ME14half	0.8898	0.999999
Barx1	LungC57bl6MAdult8wks	0.8106	1
Barx1	MelC57bl6MAdult8wks	0.9619	0.999819
Barx1	MesodermCd1ME11half	0.8157	1
Barx1	MgerUknImmortal	1.0088	0.232914
Barx1	MgerUknImmortalDiffc24h	1.0112	1
Barx1	MgerUknImmortalDiffc48h	0.747	0.254166
Barx1	Nih3t3NihsMImmortal	0.6773	1
Barx1	PatskiSpbl6MImmortal	1.1043	1.0715e-06
Barx1	RetinaC57bl6MAdult1wks	0.7791	1
Barx1	RetinaC57bl6MAdult8wks	0.7779	1
Barx1	RetinaC57bl6MNew1days	1.1763	3.56293e-27
Barx1	SkmuscleC57bl6MAdult8wks	0.4951	1
Barx1	SpleenC57bl6MAdult8wks	0.758	1
Barx1	ThelpaC57bl6MAdult8wks	0.7104	1
Barx1	ThymusC57bl6MAdult8wks	0.6307	1
Barx1	TnaiveC57bl6MAdult8wks	0.8165	1
Barx1	TregaC57bl6MAdult8wks	0.7654	1
Barx1	TregC57bl6MAdult8wks	0.6709	1
Barx1	WbrainC57bl6MAdult8wks	0.8166	1
Barx1	WbrainC57bl6ME14half	1.6039	5.06065e-141
Barx1	WbrainC57bl6ME18half	1.4243	7.2142e-35
Barx1	WholebrainC57bl6MAdult8wks	0.8211	1
Barx1	WholebrainC57bl6ME14half	1.6039	5.06065e-141
Barx1	Zhbtc4129olaME0	0.6362	1
Barx1	Zhbtc4129olaME0Diffb24h	0.5904	1
Barx1	Zhbtc4129olaME0Diffb6h	0.7432	1
Barx2	3134RiiiMImmortal	0.6337	1
Barx2	416bC57bl6MAdult8wks	0.972	0.978314
Barx2	A20BalbcannMAdult8wks	1.0479	4.85644e-05
Barx2	Bcellcd19pC57bl6MAdult8wks	0.8784	1
Barx2	Bcellcd43nC57bl6MAdult8wks	0.9043	0.999977
Barx2	CerebellumC57bl6MAdult8wks	0.8402	1
Barx2	CerebrumC57bl6MAdult8wks	0.9824	0.870118
Barx2	Ch122a4bFImmortal	0.8248	1
Barx2	EpcmppCd1ME14half	1.0497	0.000219561
Barx2	EpcpmmCd1ME14half	0.7551	1
Barx2	EpcppmCd1ME14half	1.0448	0.000382002
Barx2	EpcpppCd1ME14half	0.9936	0.75175
Barx2	Escj7S129ME0	0.6437	1
Barx2	Ese14129olaME0	0.75	1
Barx2	Esww6koUknME0	0.6327	1
Barx2	Esww6UknME0	0.6384	1
Barx2	FatC57bl6MAdult8wks	1.045	0.0103153
Barx2	FibroblastC57bl6MAdult8wks	0.8055	1
Barx2	FlbudCd1ME11half	0.8415	1
Barx2	GfatC57bl6MAdult8wks	1.0118	0.100173
Barx2	HeartC57bl6MAdult8wks	0.6732	1
Barx2	HlbudCd1ME11half	1.1524	4.25043e-11
Barx2	HlembryoCd1ME11half	0.6552	1
Barx2	KidneyC57bl6MAdult8wks	1.2178	1.03287e-54
Barx2	LgintC57bl6MAdult8wks	0.9923	0.698866
Barx2	Liver129dlcrME14half	0.9521	0.981809
Barx2	LiverC57bl6MAdult8wks	1.1056	1.68613e-12
Barx2	LiverC57bl6ME14half	0.9275	1
Barx2	LiverS129ME14half	0.9752	0.860264
Barx2	LungC57bl6MAdult8wks	0.8473	1
Barx2	MelC57bl6MAdult8wks	0.931	1
Barx2	MesodermCd1ME11half	0.7665	1
Barx2	MgerUknImmortal	1.0674	0.764551
Barx2	MgerUknImmortalDiffc24h	0.9894	1
Barx2	MgerUknImmortalDiffc48h	0.828	1.05259e-07
Barx2	Nih3t3NihsMImmortal	0.6551	1
Barx2	PatskiSpbl6MImmortal	1.073	0.000291396
Barx2	RetinaC57bl6MAdult1wks	0.7225	1
Barx2	RetinaC57bl6MAdult8wks	0.8004	1
Barx2	RetinaC57bl6MNew1days	1.0481	0.000994634
Barx2	SkmuscleC57bl6MAdult8wks	0.5453	1
Barx2	SpleenC57bl6MAdult8wks	0.7719	1
Barx2	ThelpaC57bl6MAdult8wks	0.674	1
Barx2	ThymusC57bl6MAdult8wks	0.5479	1
Barx2	TnaiveC57bl6MAdult8wks	0.7745	1
Barx2	TregaC57bl6MAdult8wks	0.774	1
Barx2	TregC57bl6MAdult8wks	0.6241	1
Barx2	WbrainC57bl6MAdult8wks	0.8135	1
Barx2	WbrainC57bl6ME14half	1.3538	8.14355e-57
Barx2	WbrainC57bl6ME18half	1.5247	4.61009e-54
Barx2	WholebrainC57bl6MAdult8wks	0.821	1
Barx2	WholebrainC57bl6ME14half	1.3538	8.14355e-57
Barx2	Zhbtc4129olaME0	0.6524	1
Barx2	Zhbtc4129olaME0Diffb24h	0.5879	1
Barx2	Zhbtc4129olaME0Diffb6h	0.6651	1
Bbx	3134RiiiMImmortal	0.7996	1
Bbx	416bC57bl6MAdult8wks	1.1785	2.40379e-43
Bbx	A20BalbcannMAdult8wks	1.1437	7.94469e-38
Bbx	Bcellcd19pC57bl6MAdult8wks	0.9453	0.999499
Bbx	Bcellcd43nC57bl6MAdult8wks	0.8944	1
Bbx	CerebellumC57bl6MAdult8wks	0.8828	1
Bbx	CerebrumC57bl6MAdult8wks	0.8689	1
Bbx	Ch122a4bFImmortal	0.9631	0.999779
Bbx	EpcmppCd1ME14half	0.9947	0.666288
Bbx	EpcpmmCd1ME14half	0.7992	1
Bbx	EpcppmCd1ME14half	1.0485	2.44562e-05
Bbx	EpcpppCd1ME14half	1.1467	6.329e-62
Bbx	Escj7S129ME0	0.7823	1
Bbx	Ese14129olaME0	0.7275	1
Bbx	Esww6koUknME0	0.82	1
Bbx	Esww6UknME0	0.6997	1
Bbx	FatC57bl6MAdult8wks	0.8093	1
Bbx	FibroblastC57bl6MAdult8wks	0.98	0.924831
Bbx	FlbudCd1ME11half	0.8764	1
Bbx	GfatC57bl6MAdult8wks	0.9743	0.999202
Bbx	HeartC57bl6MAdult8wks	0.7571	1
Bbx	HlbudCd1ME11half	1.1665	1.39698e-15
Bbx	HlembryoCd1ME11half	0.91	1
Bbx	KidneyC57bl6MAdult8wks	0.9995	0.518936
Bbx	LgintC57bl6MAdult8wks	0.9198	1
Bbx	Liver129dlcrME14half	0.8383	1
Bbx	LiverC57bl6MAdult8wks	0.9564	0.99954
Bbx	LiverC57bl6ME14half	0.8949	1
Bbx	LiverS129ME14half	0.7469	1
Bbx	LungC57bl6MAdult8wks	0.7547	1
Bbx	MelC57bl6MAdult8wks	1.1003	7.93152e-26
Bbx	MesodermCd1ME11half	0.7815	1
Bbx	MgerUknImmortal	1.0951	2.07208e-29
Bbx	MgerUknImmortalDiffc24h	1.1531	4.90471e-05
Bbx	MgerUknImmortalDiffc48h	1.0558	2.02536e-16
Bbx	Nih3t3NihsMImmortal	0.8482	1
Bbx	PatskiSpbl6MImmortal	0.9865	0.767039
Bbx	RetinaC57bl6MAdult1wks	0.6931	1
Bbx	RetinaC57bl6MAdult8wks	0.7835	1
Bbx	RetinaC57bl6MNew1days	0.6697	1
Bbx	SkmuscleC57bl6MAdult8wks	0.6986	1
Bbx	SpleenC57bl6MAdult8wks	0.7494	1
Bbx	ThelpaC57bl6MAdult8wks	0.9162	0.999976
Bbx	ThymusC57bl6MAdult8wks	0.9296	0.999999
Bbx	TnaiveC57bl6MAdult8wks	0.96	0.995356
Bbx	TregaC57bl6MAdult8wks	1.0273	1
Bbx	TregC57bl6MAdult8wks	0.7214	0.0132375
Bbx	WbrainC57bl6MAdult8wks	0.842	1
Bbx	WbrainC57bl6ME14half	0.9417	0.999147
Bbx	WbrainC57bl6ME18half	0.8714	0.999999
Bbx	WholebrainC57bl6MAdult8wks	0.839	1
Bbx	WholebrainC57bl6ME14half	0.9417	0.999147
Bbx	Zhbtc4129olaME0	0.733	1
Bbx	Zhbtc4129olaME0Diffb24h	0.6381	1
Bbx	Zhbtc4129olaME0Diffb6h	0.8483	1
Bcl6b	3134RiiiMImmortal	1.3172	6.11489e-98
Bcl6b	416bC57bl6MAdult8wks	0.9475	1
Bcl6b	A20BalbcannMAdult8wks	0.9385	1
Bcl6b	Bcellcd19pC57bl6MAdult8wks	1.0221	0.0533322
Bcl6b	Bcellcd43nC57bl6MAdult8wks	0.9393	0.999805
Bcl6b	CerebellumC57bl6MAdult8wks	0.9176	1
Bcl6b	CerebrumC57bl6MAdult8wks	1.0389	0.000374669
Bcl6b	Ch122a4bFImmortal	0.9884	0.913479
Bcl6b	EpcmppCd1ME14half	0.9506	1
Bcl6b	EpcpmmCd1ME14half	1.2167	4.01287e-63
Bcl6b	EpcppmCd1ME14half	1.0441	2.2898e-06
Bcl6b	EpcpppCd1ME14half	1.0489	1.12602e-12
Bcl6b	Escj7S129ME0	1.4896	0
Bcl6b	Ese14129olaME0	1.5448	0
Bcl6b	Esww6koUknME0	1.475	1.13289e-162
Bcl6b	Esww6UknME0	1.3956	0
Bcl6b	FatC57bl6MAdult8wks	0.7285	1
Bcl6b	FibroblastC57bl6MAdult8wks	0.9754	0.985822
Bcl6b	FlbudCd1ME11half	1.4633	0
Bcl6b	GfatC57bl6MAdult8wks	0.8437	1
Bcl6b	HeartC57bl6MAdult8wks	1.3233	5.8525e-225
Bcl6b	HlbudCd1ME11half	1.3367	5.03884e-83
Bcl6b	HlembryoCd1ME11half	1.9391	0
Bcl6b	KidneyC57bl6MAdult8wks	1.121	2.52733e-34
Bcl6b	LgintC57bl6MAdult8wks	1.0684	2.16262e-10
Bcl6b	Liver129dlcrME14half	0.9968	0.578906
Bcl6b	LiverC57bl6MAdult8wks	0.9576	0.999967
Bcl6b	LiverC57bl6ME14half	1.1431	1.30834e-41
Bcl6b	LiverS129ME14half	1	0.501564
Bcl6b	LungC57bl6MAdult8wks	1.1064	4.34895e-14
Bcl6b	MelC57bl6MAdult8wks	0.9019	1
Bcl6b	MesodermCd1ME11half	1.5513	0
Bcl6b	MgerUknImmortal	0.9998	0.12399
Bcl6b	MgerUknImmortalDiffc24h	1.0124	2.93085e-27
Bcl6b	MgerUknImmortalDiffc48h	1.126	0.510043
Bcl6b	Nih3t3NihsMImmortal	1.074	2.20557e-06
Bcl6b	PatskiSpbl6MImmortal	0.9879	0.789775
Bcl6b	RetinaC57bl6MAdult1wks	1.9951	0
Bcl6b	RetinaC57bl6MAdult8wks	1.2142	9.17534e-30
Bcl6b	RetinaC57bl6MNew1days	1.9967	0
Bcl6b	SkmuscleC57bl6MAdult8wks	1.0331	1.14204e-05
Bcl6b	SpleenC57bl6MAdult8wks	0.9808	0.82693
Bcl6b	ThelpaC57bl6MAdult8wks	1.1775	1.34266e-24
Bcl6b	ThymusC57bl6MAdult8wks	1.3939	8.35286e-212
Bcl6b	TnaiveC57bl6MAdult8wks	1.1662	4.1678e-38
Bcl6b	TregaC57bl6MAdult8wks	1.2022	7.68624e-46
Bcl6b	TregC57bl6MAdult8wks	1.2641	1.16535e-86
Bcl6b	WbrainC57bl6MAdult8wks	1.1254	1.7103e-29
Bcl6b	WbrainC57bl6ME14half	1.4496	4.56725e-166
Bcl6b	WbrainC57bl6ME18half	1.6819	5.23867e-163
Bcl6b	WholebrainC57bl6MAdult8wks	1.1206	9.66927e-28
Bcl6b	WholebrainC57bl6ME14half	1.4496	4.56725e-166
Bcl6b	Zhbtc4129olaME0	1.393	0
Bcl6b	Zhbtc4129olaME0Diffb24h	1.6335	6.23447e-16
Bcl6b	Zhbtc4129olaME0Diffb6h	1.1103	1.89727e-218
Bhlhb2	3134RiiiMImmortal	1.1063	9.1274e-17
Bhlhb2	416bC57bl6MAdult8wks	0.9953	0.702778
Bhlhb2	A20BalbcannMAdult8wks	0.9618	1
Bhlhb2	Bcellcd19pC57bl6MAdult8wks	1.2907	4.75033e-117
Bhlhb2	Bcellcd43nC57bl6MAdult8wks	1.381	7.74713e-121
Bhlhb2	CerebellumC57bl6MAdult8wks	1.0807	2.45793e-08
Bhlhb2	CerebrumC57bl6MAdult8wks	1.0024	0.407952
Bhlhb2	Ch122a4bFImmortal	0.9654	0.999998
Bhlhb2	EpcmppCd1ME14half	0.9724	0.999053
Bhlhb2	EpcpmmCd1ME14half	1.2187	1.68091e-81
Bhlhb2	EpcppmCd1ME14half	1.0445	8.57494e-08
Bhlhb2	EpcpppCd1ME14half	0.9446	1
Bhlhb2	Escj7S129ME0	1.3251	4.34849e-285
Bhlhb2	Ese14129olaME0	1.2457	4.81172e-121
Bhlhb2	Esww6koUknME0	1.3723	3.60407e-181
Bhlhb2	Esww6UknME0	1.3677	4.56918e-294
Bhlhb2	FatC57bl6MAdult8wks	1.1085	2.61945e-18
Bhlhb2	FibroblastC57bl6MAdult8wks	0.9948	0.70158
Bhlhb2	FlbudCd1ME11half	1.207	3.83954e-146
Bhlhb2	GfatC57bl6MAdult8wks	0.9665	1
Bhlhb2	HeartC57bl6MAdult8wks	1.3446	2.47032822920623e-323
Bhlhb2	HlbudCd1ME11half	1.2502	7.32372e-61
Bhlhb2	HlembryoCd1ME11half	1.361	5.42617e-151
Bhlhb2	KidneyC57bl6MAdult8wks	1.3243	1.3115e-275
Bhlhb2	LgintC57bl6MAdult8wks	1.1899	4.18827e-82
Bhlhb2	Liver129dlcrME14half	1.2647	1.3642e-65
Bhlhb2	LiverC57bl6MAdult8wks	1.2666	3.52696e-157
Bhlhb2	LiverC57bl6ME14half	1.1436	4.90641e-53
Bhlhb2	LiverS129ME14half	1.2392	1.86982e-54
Bhlhb2	LungC57bl6MAdult8wks	1.4092	1.37804e-209
Bhlhb2	MelC57bl6MAdult8wks	0.9577	1
Bhlhb2	MesodermCd1ME11half	1.2633	0
Bhlhb2	MgerUknImmortal	0.9374	1
Bhlhb2	MgerUknImmortalDiffc24h	0.9096	1
Bhlhb2	MgerUknImmortalDiffc48h	0.8644	1
Bhlhb2	Nih3t3NihsMImmortal	1.0811	6.82065e-09
Bhlhb2	PatskiSpbl6MImmortal	1.0064	0.317759
Bhlhb2	RetinaC57bl6MAdult1wks	1.2412	7.133e-68
Bhlhb2	RetinaC57bl6MAdult8wks	1.0922	1.08804e-08
Bhlhb2	RetinaC57bl6MNew1days	1.2658	5.35479e-146
Bhlhb2	SkmuscleC57bl6MAdult8wks	1.262	8.16942e-284
Bhlhb2	SpleenC57bl6MAdult8wks	1.4455	3.74222e-115
Bhlhb2	ThelpaC57bl6MAdult8wks	1.2176	7.45151e-45
Bhlhb2	ThymusC57bl6MAdult8wks	1.311	3.26055e-174
Bhlhb2	TnaiveC57bl6MAdult8wks	1.1524	4.85681e-41
Bhlhb2	TregaC57bl6MAdult8wks	1.1001	1.51134e-91
Bhlhb2	TregC57bl6MAdult8wks	1.338	1.13659e-29
Bhlhb2	WbrainC57bl6MAdult8wks	1.0873	3.1344e-19
Bhlhb2	WbrainC57bl6ME14half	1.0541	3.50928e-05
Bhlhb2	WbrainC57bl6ME18half	0.9102	0.999997
Bhlhb2	WholebrainC57bl6MAdult8wks	1.0892	3.6031e-20
Bhlhb2	WholebrainC57bl6ME14half	1.0541	3.50928e-05
Bhlhb2	Zhbtc4129olaME0	1.5007	0
Bhlhb2	Zhbtc4129olaME0Diffb24h	1.4348	3.8368e-92
Bhlhb2	Zhbtc4129olaME0Diffb6h	1.254	0
Bsx	3134RiiiMImmortal	0.4719	1
Bsx	416bC57bl6MAdult8wks	0.9085	1
Bsx	A20BalbcannMAdult8wks	0.9651	0.998032
Bsx	Bcellcd19pC57bl6MAdult8wks	0.9112	0.999999
Bsx	Bcellcd43nC57bl6MAdult8wks	0.9704	0.892885
Bsx	CerebellumC57bl6MAdult8wks	0.7284	1
Bsx	CerebrumC57bl6MAdult8wks	0.9389	0.999952
Bsx	Ch122a4bFImmortal	0.7797	1
Bsx	EpcmppCd1ME14half	0.9475	0.99992
Bsx	EpcpmmCd1ME14half	0.7291	1
Bsx	EpcppmCd1ME14half	0.9677	0.992959
Bsx	EpcpppCd1ME14half	0.9176	1
Bsx	Escj7S129ME0	0.6545	1
Bsx	Ese14129olaME0	0.7903	1
Bsx	Esww6koUknME0	0.702	1
Bsx	Esww6UknME0	0.6878	1
Bsx	FatC57bl6MAdult8wks	1.0607	0.000974919
Bsx	FibroblastC57bl6MAdult8wks	0.7931	1
Bsx	FlbudCd1ME11half	0.944	0.999999
Bsx	GfatC57bl6MAdult8wks	1.0234	0.00598536
Bsx	HeartC57bl6MAdult8wks	0.6209	1
Bsx	HlbudCd1ME11half	1.4126	1.95608e-63
Bsx	HlembryoCd1ME11half	0.6871	1
Bsx	KidneyC57bl6MAdult8wks	1.2119	2.45319e-51
Bsx	LgintC57bl6MAdult8wks	0.9794	0.916458
Bsx	Liver129dlcrME14half	0.817	1
Bsx	LiverC57bl6MAdult8wks	1.1044	4.12067e-12
Bsx	LiverC57bl6ME14half	0.896	1
Bsx	LiverS129ME14half	0.8578	1
Bsx	LungC57bl6MAdult8wks	0.8411	1
Bsx	MelC57bl6MAdult8wks	0.8719	1
Bsx	MesodermCd1ME11half	0.846	1
Bsx	MgerUknImmortal	0.9786	0.935555
Bsx	MgerUknImmortalDiffc24h	0.9776	1
Bsx	MgerUknImmortalDiffc48h	0.7679	0.953033
Bsx	Nih3t3NihsMImmortal	0.6267	1
Bsx	PatskiSpbl6MImmortal	0.9864	0.743311
Bsx	RetinaC57bl6MAdult1wks	0.8852	1
Bsx	RetinaC57bl6MAdult8wks	0.9679	0.898925
Bsx	RetinaC57bl6MNew1days	1.2756	2.9659e-64
Bsx	SkmuscleC57bl6MAdult8wks	0.5429	1
Bsx	SpleenC57bl6MAdult8wks	0.807	1
Bsx	ThelpaC57bl6MAdult8wks	0.7071	1
Bsx	ThymusC57bl6MAdult8wks	0.585	1
Bsx	TnaiveC57bl6MAdult8wks	0.733	1
Bsx	TregaC57bl6MAdult8wks	0.7959	1
Bsx	TregC57bl6MAdult8wks	0.6867	1
Bsx	WbrainC57bl6MAdult8wks	0.7451	1
Bsx	WbrainC57bl6ME14half	1.718	7.13582e-202
Bsx	WbrainC57bl6ME18half	1.649	5.59279e-78
Bsx	WholebrainC57bl6MAdult8wks	0.7501	1
Bsx	WholebrainC57bl6ME14half	1.718	7.13582e-202
Bsx	Zhbtc4129olaME0	0.7302	1
Bsx	Zhbtc4129olaME0Diffb24h	0.6908	1
Bsx	Zhbtc4129olaME0Diffb6h	0.7671	1
Cart1	3134RiiiMImmortal	0.6686	1
Cart1	416bC57bl6MAdult8wks	0.9667	0.993334
Cart1	A20BalbcannMAdult8wks	0.9926	0.735623
Cart1	Bcellcd19pC57bl6MAdult8wks	0.9629	0.980049
Cart1	Bcellcd43nC57bl6MAdult8wks	1.0763	0.000623003
Cart1	CerebellumC57bl6MAdult8wks	0.811	1
Cart1	CerebrumC57bl6MAdult8wks	0.9001	1
Cart1	Ch122a4bFImmortal	0.8919	1
Cart1	EpcmppCd1ME14half	0.946	0.999972
Cart1	EpcpmmCd1ME14half	0.5754	1
Cart1	EpcppmCd1ME14half	0.9009	1
Cart1	EpcpppCd1ME14half	1.0129	0.0826837
Cart1	Escj7S129ME0	0.6654	1
Cart1	Ese14129olaME0	0.7841	1
Cart1	Esww6koUknME0	0.7119	1
Cart1	Esww6UknME0	0.6279	1
Cart1	FatC57bl6MAdult8wks	1.0563	0.00144929
Cart1	FibroblastC57bl6MAdult8wks	0.8231	1
Cart1	FlbudCd1ME11half	0.7678	1
Cart1	GfatC57bl6MAdult8wks	0.9895	0.881191
Cart1	HeartC57bl6MAdult8wks	0.6742	1
Cart1	HlbudCd1ME11half	1.0275	0.109814
Cart1	HlembryoCd1ME11half	0.5257	1
Cart1	KidneyC57bl6MAdult8wks	1.3263	5.83174e-122
Cart1	LgintC57bl6MAdult8wks	0.8463	1
Cart1	Liver129dlcrME14half	0.7176	1
Cart1	LiverC57bl6MAdult8wks	1.1436	1.97097e-22
Cart1	LiverC57bl6ME14half	0.8519	1
Cart1	LiverS129ME14half	0.7322	1
Cart1	LungC57bl6MAdult8wks	0.7466	1
Cart1	MelC57bl6MAdult8wks	0.9295	1
Cart1	MesodermCd1ME11half	0.7199	1
Cart1	MgerUknImmortal	0.9593	1
Cart1	MgerUknImmortalDiffc24h	0.9111	1
Cart1	MgerUknImmortalDiffc48h	0.7259	0.999543
Cart1	Nih3t3NihsMImmortal	0.6793	1
Cart1	PatskiSpbl6MImmortal	0.9637	0.964673
Cart1	RetinaC57bl6MAdult1wks	0.7997	1
Cart1	RetinaC57bl6MAdult8wks	0.9725	0.871257
Cart1	RetinaC57bl6MNew1days	1.0624	1.88024e-05
Cart1	SkmuscleC57bl6MAdult8wks	0.5747	1
Cart1	SpleenC57bl6MAdult8wks	0.9301	0.994869
Cart1	ThelpaC57bl6MAdult8wks	0.7831	1
Cart1	ThymusC57bl6MAdult8wks	0.636	1
Cart1	TnaiveC57bl6MAdult8wks	0.8083	1
Cart1	TregaC57bl6MAdult8wks	0.8493	1
Cart1	TregC57bl6MAdult8wks	0.6377	1
Cart1	WbrainC57bl6MAdult8wks	0.8295	1
Cart1	WbrainC57bl6ME14half	1.5498	4.85484e-134
Cart1	WbrainC57bl6ME18half	1.5301	3.19298e-58
Cart1	WholebrainC57bl6MAdult8wks	0.8329	1
Cart1	WholebrainC57bl6ME14half	1.5498	4.85484e-134
Cart1	Zhbtc4129olaME0	0.6402	1
Cart1	Zhbtc4129olaME0Diffb24h	0.6325	1
Cart1	Zhbtc4129olaME0Diffb6h	0.7677	1
Cdx2	3134RiiiMImmortal	0.8307	1
Cdx2	416bC57bl6MAdult8wks	1.1058	2.99175e-10
Cdx2	A20BalbcannMAdult8wks	1.1488	1.82605e-23
Cdx2	Bcellcd19pC57bl6MAdult8wks	0.9393	0.996933
Cdx2	Bcellcd43nC57bl6MAdult8wks	0.8407	1
Cdx2	CerebellumC57bl6MAdult8wks	1.0378	0.0852689
Cdx2	CerebrumC57bl6MAdult8wks	0.7462	1
Cdx2	Ch122a4bFImmortal	0.9568	0.998979
Cdx2	EpcmppCd1ME14half	0.9366	0.99994
Cdx2	EpcpmmCd1ME14half	0.7643	1
Cdx2	EpcppmCd1ME14half	1.035	0.0139277
Cdx2	EpcpppCd1ME14half	0.9861	0.89021
Cdx2	Escj7S129ME0	0.6939	1
Cdx2	Ese14129olaME0	0.7227	1
Cdx2	Esww6koUknME0	0.7472	1
Cdx2	Esww6UknME0	0.7891	1
Cdx2	FatC57bl6MAdult8wks	0.9156	0.999909
Cdx2	FibroblastC57bl6MAdult8wks	0.9191	0.999995
Cdx2	FlbudCd1ME11half	0.861	1
Cdx2	GfatC57bl6MAdult8wks	0.9644	0.999476
Cdx2	HeartC57bl6MAdult8wks	0.6301	1
Cdx2	HlbudCd1ME11half	1.2638	1.4142e-20
Cdx2	HlembryoCd1ME11half	0.5924	1
Cdx2	KidneyC57bl6MAdult8wks	0.8406	1
Cdx2	LgintC57bl6MAdult8wks	1.5522	4.0806e-172
Cdx2	Liver129dlcrME14half	0.7272	1
Cdx2	LiverC57bl6MAdult8wks	0.9114	1
Cdx2	LiverC57bl6ME14half	0.8606	1
Cdx2	LiverS129ME14half	0.5762	1
Cdx2	LungC57bl6MAdult8wks	0.7101	1
Cdx2	MelC57bl6MAdult8wks	1.0653	1.45204e-07
Cdx2	MesodermCd1ME11half	0.6702	1
Cdx2	MgerUknImmortal	1.1411	2.98651e-06
Cdx2	MgerUknImmortalDiffc24h	1.0816	0.999844
Cdx2	MgerUknImmortalDiffc48h	0.9329	1.79462e-19
Cdx2	Nih3t3NihsMImmortal	0.7205	1
Cdx2	PatskiSpbl6MImmortal	1.0146	0.28276
Cdx2	RetinaC57bl6MAdult1wks	0.5269	1
Cdx2	RetinaC57bl6MAdult8wks	0.8328	1
Cdx2	RetinaC57bl6MNew1days	0.6274	1
Cdx2	SkmuscleC57bl6MAdult8wks	0.6196	1
Cdx2	SpleenC57bl6MAdult8wks	0.7749	1
Cdx2	ThelpaC57bl6MAdult8wks	0.791	1
Cdx2	ThymusC57bl6MAdult8wks	0.73	1
Cdx2	TnaiveC57bl6MAdult8wks	0.8354	1
Cdx2	TregaC57bl6MAdult8wks	0.8274	1
Cdx2	TregC57bl6MAdult8wks	0.7882	1
Cdx2	WbrainC57bl6MAdult8wks	0.7107	1
Cdx2	WbrainC57bl6ME14half	0.7208	1
Cdx2	WbrainC57bl6ME18half	0.7915	1
Cdx2	WholebrainC57bl6MAdult8wks	0.7499	1
Cdx2	WholebrainC57bl6ME14half	0.7208	1
Cdx2	Zhbtc4129olaME0	0.6791	1
Cdx2	Zhbtc4129olaME0Diffb24h	0.5782	1
Cdx2	Zhbtc4129olaME0Diffb6h	0.5884	1
Cphx	3134RiiiMImmortal	0.8485	1
Cphx	416bC57bl6MAdult8wks	1.1532	2.05711e-29
Cphx	A20BalbcannMAdult8wks	0.9428	1
Cphx	Bcellcd19pC57bl6MAdult8wks	1.0838	1.92474e-06
Cphx	Bcellcd43nC57bl6MAdult8wks	1.0817	0.000203762
Cphx	CerebellumC57bl6MAdult8wks	0.8756	1
Cphx	CerebrumC57bl6MAdult8wks	0.9054	1
Cphx	Ch122a4bFImmortal	1.0756	1.9706e-11
Cphx	EpcmppCd1ME14half	0.8517	1
Cphx	EpcpmmCd1ME14half	0.9017	1
Cphx	EpcppmCd1ME14half	0.8576	1
Cphx	EpcpppCd1ME14half	0.8232	1
Cphx	Escj7S129ME0	0.7559	1
Cphx	Ese14129olaME0	0.7737	1
Cphx	Esww6koUknME0	0.7601	1
Cphx	Esww6UknME0	0.7678	1
Cphx	FatC57bl6MAdult8wks	1.1655	6.95101e-19
Cphx	FibroblastC57bl6MAdult8wks	0.9577	0.998058
Cphx	FlbudCd1ME11half	0.6524	1
Cphx	GfatC57bl6MAdult8wks	1.1017	2.94113e-30
Cphx	HeartC57bl6MAdult8wks	0.8784	1
Cphx	HlbudCd1ME11half	0.7026	1
Cphx	HlembryoCd1ME11half	0.594	1
Cphx	KidneyC57bl6MAdult8wks	0.8976	1
Cphx	LgintC57bl6MAdult8wks	0.9661	0.992017
Cphx	Liver129dlcrME14half	0.8346	1
Cphx	LiverC57bl6MAdult8wks	1.2037	4.05042e-44
Cphx	LiverC57bl6ME14half	0.907	1
Cphx	LiverS129ME14half	0.9224	0.999832
Cphx	LungC57bl6MAdult8wks	1.0966	1.17035e-07
Cphx	MelC57bl6MAdult8wks	0.9069	1
Cphx	MesodermCd1ME11half	0.7195	1
Cphx	MgerUknImmortal	0.947	1
Cphx	MgerUknImmortalDiffc24h	0.8661	1
Cphx	MgerUknImmortalDiffc48h	0.7926	0.999995
Cphx	Nih3t3NihsMImmortal	1.0601	0.00224648
Cphx	PatskiSpbl6MImmortal	1.0852	1.21489e-05
Cphx	RetinaC57bl6MAdult1wks	0.7729	1
Cphx	RetinaC57bl6MAdult8wks	0.8333	1
Cphx	RetinaC57bl6MNew1days	0.7554	1
Cphx	SkmuscleC57bl6MAdult8wks	0.855	1
Cphx	SpleenC57bl6MAdult8wks	1.117	1.16847e-05
Cphx	ThelpaC57bl6MAdult8wks	0.9692	0.919834
Cphx	ThymusC57bl6MAdult8wks	0.9155	1
Cphx	TnaiveC57bl6MAdult8wks	0.9188	1
Cphx	TregaC57bl6MAdult8wks	0.884	4.74093e-08
Cphx	TregC57bl6MAdult8wks	1.128	1
Cphx	WbrainC57bl6MAdult8wks	0.8399	1
Cphx	WbrainC57bl6ME14half	0.7909	1
Cphx	WbrainC57bl6ME18half	0.7336	1
Cphx	WholebrainC57bl6MAdult8wks	0.8427	1
Cphx	WholebrainC57bl6ME14half	0.7909	1
Cphx	Zhbtc4129olaME0	0.6903	1
Cphx	Zhbtc4129olaME0Diffb24h	0.6979	1
Cphx	Zhbtc4129olaME0Diffb6h	0.9043	1
Crx	3134RiiiMImmortal	0.7665	1
Crx	416bC57bl6MAdult8wks	0.9087	1
Crx	A20BalbcannMAdult8wks	0.983	0.959907
Crx	Bcellcd19pC57bl6MAdult8wks	0.8011	1
Crx	Bcellcd43nC57bl6MAdult8wks	0.6994	1
Crx	CerebellumC57bl6MAdult8wks	0.8416	1
Crx	CerebrumC57bl6MAdult8wks	0.794	1
Crx	Ch122a4bFImmortal	0.8466	1
Crx	EpcmppCd1ME14half	1.0271	0.00842255
Crx	EpcpmmCd1ME14half	0.808	1
Crx	EpcppmCd1ME14half	0.9552	0.999991
Crx	EpcpppCd1ME14half	0.9997	0.515903
Crx	Escj7S129ME0	0.7412	1
Crx	Ese14129olaME0	0.78	1
Crx	Esww6koUknME0	0.7438	1
Crx	Esww6UknME0	0.7509	1
Crx	FatC57bl6MAdult8wks	1.5495	2.15547e-231
Crx	FibroblastC57bl6MAdult8wks	0.8127	1
Crx	FlbudCd1ME11half	0.7943	1
Crx	GfatC57bl6MAdult8wks	1.3964	0
Crx	HeartC57bl6MAdult8wks	0.7647	1
Crx	HlbudCd1ME11half	1.0326	0.0393578
Crx	HlembryoCd1ME11half	0.6432	1
Crx	KidneyC57bl6MAdult8wks	0.931	1
Crx	LgintC57bl6MAdult8wks	0.8184	1
Crx	Liver129dlcrME14half	0.8996	1
Crx	LiverC57bl6MAdult8wks	0.8841	1
Crx	LiverC57bl6ME14half	0.9289	1
Crx	LiverS129ME14half	0.9294	0.99994
Crx	LungC57bl6MAdult8wks	0.8341	1
Crx	MelC57bl6MAdult8wks	0.9456	1
Crx	MesodermCd1ME11half	0.8008	1
Crx	MgerUknImmortal	0.9975	0.151986
Crx	MgerUknImmortalDiffc24h	1.0123	0.982595
Crx	MgerUknImmortalDiffc48h	0.9734	0.599156
Crx	Nih3t3NihsMImmortal	0.7791	1
Crx	PatskiSpbl6MImmortal	1.1984	2.27993e-30
Crx	RetinaC57bl6MAdult1wks	2.7652	0
Crx	RetinaC57bl6MAdult8wks	4.2799	0
Crx	RetinaC57bl6MNew1days	1.5637	0
Crx	SkmuscleC57bl6MAdult8wks	0.7594	1
Crx	SpleenC57bl6MAdult8wks	0.568	1
Crx	ThelpaC57bl6MAdult8wks	0.6775	1
Crx	ThymusC57bl6MAdult8wks	0.6152	1
Crx	TnaiveC57bl6MAdult8wks	0.717	1
Crx	TregaC57bl6MAdult8wks	0.8109	1
Crx	TregC57bl6MAdult8wks	0.6127	1
Crx	WbrainC57bl6MAdult8wks	0.8029	1
Crx	WbrainC57bl6ME14half	1.1931	1.3626e-28
Crx	WbrainC57bl6ME18half	0.9836	0.745014
Crx	WholebrainC57bl6MAdult8wks	0.7988	1
Crx	WholebrainC57bl6ME14half	1.1931	1.3626e-28
Crx	Zhbtc4129olaME0	0.7279	1
Crx	Zhbtc4129olaME0Diffb24h	0.6693	1
Crx	Zhbtc4129olaME0Diffb6h	0.8618	1
Cutl1	3134RiiiMImmortal	0.6587	1
Cutl1	416bC57bl6MAdult8wks	0.987	0.838328
Cutl1	A20BalbcannMAdult8wks	1.1001	8.78117e-18
Cutl1	Bcellcd19pC57bl6MAdult8wks	0.8872	1
Cutl1	Bcellcd43nC57bl6MAdult8wks	0.8418	1
Cutl1	CerebellumC57bl6MAdult8wks	0.771	1
Cutl1	CerebrumC57bl6MAdult8wks	0.8041	1
Cutl1	Ch122a4bFImmortal	0.811	1
Cutl1	EpcmppCd1ME14half	0.9941	0.674928
Cutl1	EpcpmmCd1ME14half	0.6885	1
Cutl1	EpcppmCd1ME14half	0.9368	1
Cutl1	EpcpppCd1ME14half	0.9722	0.999078
Cutl1	Escj7S129ME0	0.6856	1
Cutl1	Ese14129olaME0	0.726	1
Cutl1	Esww6koUknME0	0.7043	1
Cutl1	Esww6UknME0	0.6868	1
Cutl1	FatC57bl6MAdult8wks	1.0108	0.278987
Cutl1	FibroblastC57bl6MAdult8wks	0.996	0.608669
Cutl1	FlbudCd1ME11half	0.6699	1
Cutl1	GfatC57bl6MAdult8wks	1.0119	0.0868356
Cutl1	HeartC57bl6MAdult8wks	0.6881	1
Cutl1	HlbudCd1ME11half	0.802	1
Cutl1	HlembryoCd1ME11half	0.4754	1
Cutl1	KidneyC57bl6MAdult8wks	1.0668	1.1093e-07
Cutl1	LgintC57bl6MAdult8wks	1.0385	0.00350098
Cutl1	Liver129dlcrME14half	0.9193	0.999908
Cutl1	LiverC57bl6MAdult8wks	1.3558	6.37341e-124
Cutl1	LiverC57bl6ME14half	0.9275	1
Cutl1	LiverS129ME14half	0.9643	0.950281
Cutl1	LungC57bl6MAdult8wks	0.8218	1
Cutl1	MelC57bl6MAdult8wks	0.9542	0.999999
Cutl1	MesodermCd1ME11half	0.6558	1
Cutl1	MgerUknImmortal	0.9663	0.230944
Cutl1	MgerUknImmortalDiffc24h	1.0104	1
Cutl1	MgerUknImmortalDiffc48h	0.8007	0.997519
Cutl1	Nih3t3NihsMImmortal	0.8	1
Cutl1	PatskiSpbl6MImmortal	0.9575	0.985019
Cutl1	RetinaC57bl6MAdult1wks	0.6007	1
Cutl1	RetinaC57bl6MAdult8wks	1.0257	0.145079
Cutl1	RetinaC57bl6MNew1days	0.6729	1
Cutl1	SkmuscleC57bl6MAdult8wks	0.5711	1
Cutl1	SpleenC57bl6MAdult8wks	0.8077	1
Cutl1	ThelpaC57bl6MAdult8wks	0.8668	1
Cutl1	ThymusC57bl6MAdult8wks	0.5196	1
Cutl1	TnaiveC57bl6MAdult8wks	0.8374	1
Cutl1	TregaC57bl6MAdult8wks	0.8129	0.999992
Cutl1	TregC57bl6MAdult8wks	0.9011	1
Cutl1	WbrainC57bl6MAdult8wks	0.6806	1
Cutl1	WbrainC57bl6ME14half	0.8751	1
Cutl1	WbrainC57bl6ME18half	0.9721	0.83012
Cutl1	WholebrainC57bl6MAdult8wks	0.6811	1
Cutl1	WholebrainC57bl6ME14half	0.8751	1
Cutl1	Zhbtc4129olaME0	0.6109	1
Cutl1	Zhbtc4129olaME0Diffb24h	0.5846	1
Cutl1	Zhbtc4129olaME0Diffb6h	0.7153	1
Dbx1	3134RiiiMImmortal	0.8287	1
Dbx1	416bC57bl6MAdult8wks	1.1141	3.05007e-14
Dbx1	A20BalbcannMAdult8wks	1.0696	5.57757e-08
Dbx1	Bcellcd19pC57bl6MAdult8wks	1.0617	0.00114828
Dbx1	Bcellcd43nC57bl6MAdult8wks	1.0851	0.00051758
Dbx1	CerebellumC57bl6MAdult8wks	0.7755	1
Dbx1	CerebrumC57bl6MAdult8wks	0.7644	1
Dbx1	Ch122a4bFImmortal	0.9714	0.988969
Dbx1	EpcmppCd1ME14half	0.9719	0.971985
Dbx1	EpcpmmCd1ME14half	0.87	1
Dbx1	EpcppmCd1ME14half	1.0873	4.59986e-10
Dbx1	EpcpppCd1ME14half	1.0964	7.37669e-21
Dbx1	Escj7S129ME0	0.852	1
Dbx1	Ese14129olaME0	0.8183	1
Dbx1	Esww6koUknME0	0.84	1
Dbx1	Esww6UknME0	0.8766	1
Dbx1	FatC57bl6MAdult8wks	0.8133	1
Dbx1	FibroblastC57bl6MAdult8wks	0.9253	0.999998
Dbx1	FlbudCd1ME11half	0.7305	1
Dbx1	GfatC57bl6MAdult8wks	0.8836	1
Dbx1	HeartC57bl6MAdult8wks	0.745	1
Dbx1	HlbudCd1ME11half	0.7759	1
Dbx1	HlembryoCd1ME11half	0.5591	1
Dbx1	KidneyC57bl6MAdult8wks	0.8783	1
Dbx1	LgintC57bl6MAdult8wks	0.9542	0.998229
Dbx1	Liver129dlcrME14half	0.8511	1
Dbx1	LiverC57bl6MAdult8wks	1.0137	0.194749
Dbx1	LiverC57bl6ME14half	0.9915	0.714457
Dbx1	LiverS129ME14half	0.8852	0.999999
Dbx1	LungC57bl6MAdult8wks	0.7816	1
Dbx1	MelC57bl6MAdult8wks	1.1274	6.06389e-29
Dbx1	MesodermCd1ME11half	0.6512	1
Dbx1	MgerUknImmortal	1.0017	0.999982
Dbx1	MgerUknImmortalDiffc24h	0.936	0.999911
Dbx1	MgerUknImmortalDiffc48h	0.9379	0.453006
Dbx1	Nih3t3NihsMImmortal	0.7235	1
Dbx1	PatskiSpbl6MImmortal	0.9	0.999998
Dbx1	RetinaC57bl6MAdult1wks	0.5749	1
Dbx1	RetinaC57bl6MAdult8wks	0.919	0.998911
Dbx1	RetinaC57bl6MNew1days	0.6802	1
Dbx1	SkmuscleC57bl6MAdult8wks	0.7194	1
Dbx1	SpleenC57bl6MAdult8wks	0.8739	0.99999
Dbx1	ThelpaC57bl6MAdult8wks	0.8795	1
Dbx1	ThymusC57bl6MAdult8wks	0.8579	1
Dbx1	TnaiveC57bl6MAdult8wks	0.9151	0.999999
Dbx1	TregaC57bl6MAdult8wks	0.9977	1
Dbx1	TregC57bl6MAdult8wks	0.824	0.564285
Dbx1	WbrainC57bl6MAdult8wks	0.7739	1
Dbx1	WbrainC57bl6ME14half	0.8047	1
Dbx1	WbrainC57bl6ME18half	0.638	1
Dbx1	WholebrainC57bl6MAdult8wks	0.7892	1
Dbx1	WholebrainC57bl6ME14half	0.8047	1
Dbx1	Zhbtc4129olaME0	0.8774	1
Dbx1	Zhbtc4129olaME0Diffb24h	0.8455	1
Dbx1	Zhbtc4129olaME0Diffb6h	0.8231	1
Dbx2	3134RiiiMImmortal	0.8006	1
Dbx2	416bC57bl6MAdult8wks	1.1797	1.71532e-29
Dbx2	A20BalbcannMAdult8wks	1.2265	3.15963e-58
Dbx2	Bcellcd19pC57bl6MAdult8wks	1.1822	1.2545e-17
Dbx2	Bcellcd43nC57bl6MAdult8wks	1.3683	2.70133e-39
Dbx2	CerebellumC57bl6MAdult8wks	0.9364	0.994768
Dbx2	CerebrumC57bl6MAdult8wks	0.8392	1
Dbx2	Ch122a4bFImmortal	1.0447	0.000375148
Dbx2	EpcmppCd1ME14half	0.9882	0.780191
Dbx2	EpcpmmCd1ME14half	0.8586	1
Dbx2	EpcppmCd1ME14half	1.0573	5.24663e-05
Dbx2	EpcpppCd1ME14half	1.0973	1.04577e-19
Dbx2	Escj7S129ME0	0.7802	1
Dbx2	Ese14129olaME0	0.6882	1
Dbx2	Esww6koUknME0	0.6815	1
Dbx2	Esww6UknME0	0.6405	1
Dbx2	FatC57bl6MAdult8wks	0.9056	0.999997
Dbx2	FibroblastC57bl6MAdult8wks	0.8784	1
Dbx2	FlbudCd1ME11half	0.6577	1
Dbx2	GfatC57bl6MAdult8wks	0.9086	1
Dbx2	HeartC57bl6MAdult8wks	0.7014	1
Dbx2	HlbudCd1ME11half	0.643	1
Dbx2	HlembryoCd1ME11half	0.4755	1
Dbx2	KidneyC57bl6MAdult8wks	0.8834	1
Dbx2	LgintC57bl6MAdult8wks	0.8805	1
Dbx2	Liver129dlcrME14half	0.8347	1
Dbx2	LiverC57bl6MAdult8wks	1.094	1.03315e-08
Dbx2	LiverC57bl6ME14half	0.9382	0.999964
Dbx2	LiverS129ME14half	0.8874	0.999996
Dbx2	LungC57bl6MAdult8wks	0.7829	1
Dbx2	MelC57bl6MAdult8wks	1.1151	2.13347e-22
Dbx2	MesodermCd1ME11half	0.6413	1
Dbx2	MgerUknImmortal	1.0498	0.996313
Dbx2	MgerUknImmortalDiffc24h	0.9566	1
Dbx2	MgerUknImmortalDiffc48h	0.8728	0.000255222
Dbx2	Nih3t3NihsMImmortal	0.7788	1
Dbx2	PatskiSpbl6MImmortal	0.7845	1
Dbx2	RetinaC57bl6MAdult1wks	0.5785	1
Dbx2	RetinaC57bl6MAdult8wks	0.6842	1
Dbx2	RetinaC57bl6MNew1days	0.6768	1
Dbx2	SkmuscleC57bl6MAdult8wks	0.6706	1
Dbx2	SpleenC57bl6MAdult8wks	1.1202	9.82848e-05
Dbx2	ThelpaC57bl6MAdult8wks	0.9262	0.998116
Dbx2	ThymusC57bl6MAdult8wks	0.7576	1
Dbx2	TnaiveC57bl6MAdult8wks	0.9266	0.99995
Dbx2	TregaC57bl6MAdult8wks	0.9332	0.910004
Dbx2	TregC57bl6MAdult8wks	0.9639	0.999997
Dbx2	WbrainC57bl6MAdult8wks	0.7745	1
Dbx2	WbrainC57bl6ME14half	0.8074	1
Dbx2	WbrainC57bl6ME18half	0.7625	1
Dbx2	WholebrainC57bl6MAdult8wks	0.7908	1
Dbx2	WholebrainC57bl6ME14half	0.8074	1
Dbx2	Zhbtc4129olaME0	0.7198	1
Dbx2	Zhbtc4129olaME0Diffb24h	0.6387	1
Dbx2	Zhbtc4129olaME0Diffb6h	0.7342	1
Dlx1	3134RiiiMImmortal	0.5726	1
Dlx1	416bC57bl6MAdult8wks	1.0716	5.1063e-07
Dlx1	A20BalbcannMAdult8wks	1.0946	8.20993e-14
Dlx1	Bcellcd19pC57bl6MAdult8wks	0.9514	0.994329
Dlx1	Bcellcd43nC57bl6MAdult8wks	1.076	0.00125696
Dlx1	CerebellumC57bl6MAdult8wks	0.8114	1
Dlx1	CerebrumC57bl6MAdult8wks	0.9226	0.999999
Dlx1	Ch122a4bFImmortal	0.8816	1
Dlx1	EpcmppCd1ME14half	0.9637	0.994461
Dlx1	EpcpmmCd1ME14half	0.7593	1
Dlx1	EpcppmCd1ME14half	1.0061	0.327725
Dlx1	EpcpppCd1ME14half	1.0099	0.159496
Dlx1	Escj7S129ME0	0.6475	1
Dlx1	Ese14129olaME0	0.7372	1
Dlx1	Esww6koUknME0	0.6751	1
Dlx1	Esww6UknME0	0.6639	1
Dlx1	FatC57bl6MAdult8wks	1.0344	0.0432139
Dlx1	FibroblastC57bl6MAdult8wks	0.7826	1
Dlx1	FlbudCd1ME11half	0.7652	1
Dlx1	GfatC57bl6MAdult8wks	0.9864	0.926325
Dlx1	HeartC57bl6MAdult8wks	0.6169	1
Dlx1	HlbudCd1ME11half	1.0584	0.00730513
Dlx1	HlembryoCd1ME11half	0.5412	1
Dlx1	KidneyC57bl6MAdult8wks	1.0194	0.0827382
Dlx1	LgintC57bl6MAdult8wks	0.8531	1
Dlx1	Liver129dlcrME14half	0.7213	1
Dlx1	LiverC57bl6MAdult8wks	1.0835	4.51594e-08
Dlx1	LiverC57bl6ME14half	0.9139	1
Dlx1	LiverS129ME14half	0.7581	1
Dlx1	LungC57bl6MAdult8wks	0.8256	1
Dlx1	MelC57bl6MAdult8wks	0.9246	1
Dlx1	MesodermCd1ME11half	0.6729	1
Dlx1	MgerUknImmortal	1.053	0.0314908
Dlx1	MgerUknImmortalDiffc24h	1.0287	1
Dlx1	MgerUknImmortalDiffc48h	0.7872	3.68416e-05
Dlx1	Nih3t3NihsMImmortal	0.7067	1
Dlx1	PatskiSpbl6MImmortal	0.858	1
Dlx1	RetinaC57bl6MAdult1wks	0.674	1
Dlx1	RetinaC57bl6MAdult8wks	0.8796	0.999999
Dlx1	RetinaC57bl6MNew1days	1.0002	0.497586
Dlx1	SkmuscleC57bl6MAdult8wks	0.5874	1
Dlx1	SpleenC57bl6MAdult8wks	0.9121	0.998829
Dlx1	ThelpaC57bl6MAdult8wks	0.7492	1
Dlx1	ThymusC57bl6MAdult8wks	0.5968	1
Dlx1	TnaiveC57bl6MAdult8wks	0.811	1
Dlx1	TregaC57bl6MAdult8wks	0.8516	1
Dlx1	TregC57bl6MAdult8wks	0.6396	1
Dlx1	WbrainC57bl6MAdult8wks	0.8141	1
Dlx1	WbrainC57bl6ME14half	1.4654	8.66246e-88
Dlx1	WbrainC57bl6ME18half	1.5686	1.34086e-58
Dlx1	WholebrainC57bl6MAdult8wks	0.8172	1
Dlx1	WholebrainC57bl6ME14half	1.4654	8.66246e-88
Dlx1	Zhbtc4129olaME0	0.6515	1
Dlx1	Zhbtc4129olaME0Diffb24h	0.6105	1
Dlx1	Zhbtc4129olaME0Diffb6h	0.7737	1
Dlx2	3134RiiiMImmortal	0.5139	1
Dlx2	416bC57bl6MAdult8wks	1.0244	0.0451424
Dlx2	A20BalbcannMAdult8wks	1.0819	5.50602e-11
Dlx2	Bcellcd19pC57bl6MAdult8wks	0.9356	0.999652
Dlx2	Bcellcd43nC57bl6MAdult8wks	1.0491	0.0241688
Dlx2	CerebellumC57bl6MAdult8wks	0.8356	1
Dlx2	CerebrumC57bl6MAdult8wks	0.9102	1
Dlx2	Ch122a4bFImmortal	0.8599	1
Dlx2	EpcmppCd1ME14half	0.9393	0.999991
Dlx2	EpcpmmCd1ME14half	0.775	1
Dlx2	EpcppmCd1ME14half	1.0025	0.429348
Dlx2	EpcpppCd1ME14half	0.9794	0.983236
Dlx2	Escj7S129ME0	0.6523	1
Dlx2	Ese14129olaME0	0.7212	1
Dlx2	Esww6koUknME0	0.7203	1
Dlx2	Esww6UknME0	0.6268	1
Dlx2	FatC57bl6MAdult8wks	1.055	0.00292768
Dlx2	FibroblastC57bl6MAdult8wks	0.8287	1
Dlx2	FlbudCd1ME11half	0.7994	1
Dlx2	GfatC57bl6MAdult8wks	0.9719	0.998723
Dlx2	HeartC57bl6MAdult8wks	0.613	1
Dlx2	HlbudCd1ME11half	1.1216	1.91328e-07
Dlx2	HlembryoCd1ME11half	0.5379	1
Dlx2	KidneyC57bl6MAdult8wks	1.0438	0.000806198
Dlx2	LgintC57bl6MAdult8wks	0.8579	1
Dlx2	Liver129dlcrME14half	0.7493	1
Dlx2	LiverC57bl6MAdult8wks	1.0437	0.00227502
Dlx2	LiverC57bl6ME14half	0.9073	1
Dlx2	LiverS129ME14half	0.7978	1
Dlx2	LungC57bl6MAdult8wks	0.792	1
Dlx2	MelC57bl6MAdult8wks	0.9304	1
Dlx2	MesodermCd1ME11half	0.7089	1
Dlx2	MgerUknImmortal	1.0225	0.78344
Dlx2	MgerUknImmortalDiffc24h	0.9882	1
Dlx2	MgerUknImmortalDiffc48h	0.801	0.0443632
Dlx2	Nih3t3NihsMImmortal	0.7669	1
Dlx2	PatskiSpbl6MImmortal	0.9097	0.999991
Dlx2	RetinaC57bl6MAdult1wks	0.6834	1
Dlx2	RetinaC57bl6MAdult8wks	0.846	1
Dlx2	RetinaC57bl6MNew1days	1.0595	9.9065e-05
Dlx2	SkmuscleC57bl6MAdult8wks	0.5966	1
Dlx2	SpleenC57bl6MAdult8wks	0.8892	0.999947
Dlx2	ThelpaC57bl6MAdult8wks	0.7036	1
Dlx2	ThymusC57bl6MAdult8wks	0.5857	1
Dlx2	TnaiveC57bl6MAdult8wks	0.7753	1
Dlx2	TregaC57bl6MAdult8wks	0.835	1
Dlx2	TregC57bl6MAdult8wks	0.6449	1
Dlx2	WbrainC57bl6MAdult8wks	0.797	1
Dlx2	WbrainC57bl6ME14half	1.5926	6.57997e-138
Dlx2	WbrainC57bl6ME18half	1.6983	9.8335e-86
Dlx2	WholebrainC57bl6MAdult8wks	0.8035	1
Dlx2	WholebrainC57bl6ME14half	1.5926	6.57997e-138
Dlx2	Zhbtc4129olaME0	0.6234	1
Dlx2	Zhbtc4129olaME0Diffb24h	0.6222	1
Dlx2	Zhbtc4129olaME0Diffb6h	0.7466	1
Dlx3	3134RiiiMImmortal	0.5592	1
Dlx3	416bC57bl6MAdult8wks	1.0626	7.37336e-06
Dlx3	A20BalbcannMAdult8wks	1.1085	6.54059e-18
Dlx3	Bcellcd19pC57bl6MAdult8wks	0.8373	1
Dlx3	Bcellcd43nC57bl6MAdult8wks	0.8712	1
Dlx3	CerebellumC57bl6MAdult8wks	0.8565	1
Dlx3	CerebrumC57bl6MAdult8wks	0.9043	1
Dlx3	Ch122a4bFImmortal	0.8216	1
Dlx3	EpcmppCd1ME14half	0.9345	0.999998
Dlx3	EpcpmmCd1ME14half	0.727	1
Dlx3	EpcppmCd1ME14half	1.0453	0.000435112
Dlx3	EpcpppCd1ME14half	0.9897	0.85677
Dlx3	Escj7S129ME0	0.699	1
Dlx3	Ese14129olaME0	0.6798	1
Dlx3	Esww6koUknME0	0.7357	1
Dlx3	Esww6UknME0	0.6351	1
Dlx3	FatC57bl6MAdult8wks	1.0782	4.38921e-05
Dlx3	FibroblastC57bl6MAdult8wks	0.84	1
Dlx3	FlbudCd1ME11half	0.8142	1
Dlx3	GfatC57bl6MAdult8wks	0.9737	0.997675
Dlx3	HeartC57bl6MAdult8wks	0.6155	1
Dlx3	HlbudCd1ME11half	1.0873	0.000115387
Dlx3	HlembryoCd1ME11half	0.5651	1
Dlx3	KidneyC57bl6MAdult8wks	1.0282	0.0203745
Dlx3	LgintC57bl6MAdult8wks	0.8832	1
Dlx3	Liver129dlcrME14half	0.7148	1
Dlx3	LiverC57bl6MAdult8wks	1.0513	0.000412476
Dlx3	LiverC57bl6ME14half	0.9205	1
Dlx3	LiverS129ME14half	0.7512	1
Dlx3	LungC57bl6MAdult8wks	0.7974	1
Dlx3	MelC57bl6MAdult8wks	0.9316	1
Dlx3	MesodermCd1ME11half	0.7075	1
Dlx3	MgerUknImmortal	1.0343	0.0983896
Dlx3	MgerUknImmortalDiffc24h	1.0197	1
Dlx3	MgerUknImmortalDiffc48h	0.769	0.00464745
Dlx3	Nih3t3NihsMImmortal	0.7251	1
Dlx3	PatskiSpbl6MImmortal	0.8912	1
Dlx3	RetinaC57bl6MAdult1wks	0.6827	1
Dlx3	RetinaC57bl6MAdult8wks	0.7875	1
Dlx3	RetinaC57bl6MNew1days	1.0248	0.0581875
Dlx3	SkmuscleC57bl6MAdult8wks	0.5642	1
Dlx3	SpleenC57bl6MAdult8wks	0.7898	1
Dlx3	ThelpaC57bl6MAdult8wks	0.7272	1
Dlx3	ThymusC57bl6MAdult8wks	0.5765	1
Dlx3	TnaiveC57bl6MAdult8wks	0.7844	1
Dlx3	TregaC57bl6MAdult8wks	0.8537	1
Dlx3	TregC57bl6MAdult8wks	0.7355	1
Dlx3	WbrainC57bl6MAdult8wks	0.7993	1
Dlx3	WbrainC57bl6ME14half	1.5583	5.21061e-125
Dlx3	WbrainC57bl6ME18half	1.6098	5.5716e-68
Dlx3	WholebrainC57bl6MAdult8wks	0.8081	1
Dlx3	WholebrainC57bl6ME14half	1.5583	5.21061e-125
Dlx3	Zhbtc4129olaME0	0.6528	1
Dlx3	Zhbtc4129olaME0Diffb24h	0.6556	1
Dlx3	Zhbtc4129olaME0Diffb6h	0.7035	1
Dlx4	3134RiiiMImmortal	0.5869	1
Dlx4	416bC57bl6MAdult8wks	1.0443	0.00158172
Dlx4	A20BalbcannMAdult8wks	1.1907	7.52881e-46
Dlx4	Bcellcd19pC57bl6MAdult8wks	1.0536	0.00401645
Dlx4	Bcellcd43nC57bl6MAdult8wks	1.1527	2.80706e-09
Dlx4	CerebellumC57bl6MAdult8wks	0.7645	1
Dlx4	CerebrumC57bl6MAdult8wks	0.9549	0.996727
Dlx4	Ch122a4bFImmortal	0.9065	1
Dlx4	EpcmppCd1ME14half	1.0397	0.00410075
Dlx4	EpcpmmCd1ME14half	0.7213	1
Dlx4	EpcppmCd1ME14half	1.0142	0.15656
Dlx4	EpcpppCd1ME14half	1.0378	0.000108709
Dlx4	Escj7S129ME0	0.651	1
Dlx4	Ese14129olaME0	0.7053	1
Dlx4	Esww6koUknME0	0.6725	1
Dlx4	Esww6UknME0	0.6065	1
Dlx4	FatC57bl6MAdult8wks	1.06	0.00187319
Dlx4	FibroblastC57bl6MAdult8wks	0.8223	1
Dlx4	FlbudCd1ME11half	0.7497	1
Dlx4	GfatC57bl6MAdult8wks	0.9873	0.905047
Dlx4	HeartC57bl6MAdult8wks	0.6137	1
Dlx4	HlbudCd1ME11half	0.9987	0.524818
Dlx4	HlembryoCd1ME11half	0.5052	1
Dlx4	KidneyC57bl6MAdult8wks	1.0951	3.15443e-11
Dlx4	LgintC57bl6MAdult8wks	0.9022	1
Dlx4	Liver129dlcrME14half	0.7348	1
Dlx4	LiverC57bl6MAdult8wks	1.0286	0.036
Dlx4	LiverC57bl6ME14half	0.9302	0.999998
Dlx4	LiverS129ME14half	0.8117	1
Dlx4	LungC57bl6MAdult8wks	0.8548	1
Dlx4	MelC57bl6MAdult8wks	0.9727	0.993306
Dlx4	MesodermCd1ME11half	0.6759	1
Dlx4	MgerUknImmortal	1.0647	0.00015341
Dlx4	MgerUknImmortalDiffc24h	1.0575	1
Dlx4	MgerUknImmortalDiffc48h	0.8066	1.38966e-06
Dlx4	Nih3t3NihsMImmortal	0.6397	1
Dlx4	PatskiSpbl6MImmortal	0.9015	0.999997
Dlx4	RetinaC57bl6MAdult1wks	0.6918	1
Dlx4	RetinaC57bl6MAdult8wks	0.7727	1
Dlx4	RetinaC57bl6MNew1days	0.9548	0.997428
Dlx4	SkmuscleC57bl6MAdult8wks	0.6056	1
Dlx4	SpleenC57bl6MAdult8wks	1.0468	0.063887
Dlx4	ThelpaC57bl6MAdult8wks	0.7264	1
Dlx4	ThymusC57bl6MAdult8wks	0.5954	1
Dlx4	TnaiveC57bl6MAdult8wks	0.787	1
Dlx4	TregaC57bl6MAdult8wks	0.8841	1
Dlx4	TregC57bl6MAdult8wks	0.6327	1
Dlx4	WbrainC57bl6MAdult8wks	0.81	1
Dlx4	WbrainC57bl6ME14half	1.4972	1.25362e-93
Dlx4	WbrainC57bl6ME18half	1.5854	1.95641e-58
Dlx4	WholebrainC57bl6MAdult8wks	0.8124	1
Dlx4	WholebrainC57bl6ME14half	1.4972	1.25362e-93
Dlx4	Zhbtc4129olaME0	0.6113	1
Dlx4	Zhbtc4129olaME0Diffb24h	0.5616	1
Dlx4	Zhbtc4129olaME0Diffb6h	0.7536	1
Dlx5	3134RiiiMImmortal	0.5224	1
Dlx5	416bC57bl6MAdult8wks	0.9866	0.832517
Dlx5	A20BalbcannMAdult8wks	1.0477	5.63691e-05
Dlx5	Bcellcd19pC57bl6MAdult8wks	0.8458	1
Dlx5	Bcellcd43nC57bl6MAdult8wks	0.8548	1
Dlx5	CerebellumC57bl6MAdult8wks	0.8831	1
Dlx5	CerebrumC57bl6MAdult8wks	0.926	0.999999
Dlx5	Ch122a4bFImmortal	0.8007	1
Dlx5	EpcmppCd1ME14half	0.9177	1
Dlx5	EpcpmmCd1ME14half	0.7497	1
Dlx5	EpcppmCd1ME14half	1.0317	0.00887499
Dlx5	EpcpppCd1ME14half	0.9827	0.96572
Dlx5	Escj7S129ME0	0.628	1
Dlx5	Ese14129olaME0	0.7184	1
Dlx5	Esww6koUknME0	0.6714	1
Dlx5	Esww6UknME0	0.5839	1
Dlx5	FatC57bl6MAdult8wks	1.1106	1.06853e-08
Dlx5	FibroblastC57bl6MAdult8wks	0.8231	1
Dlx5	FlbudCd1ME11half	0.8688	1
Dlx5	GfatC57bl6MAdult8wks	1.0292	0.000855076
Dlx5	HeartC57bl6MAdult8wks	0.6279	1
Dlx5	HlbudCd1ME11half	1.2237	3.56787e-21
Dlx5	HlembryoCd1ME11half	0.6033	1
Dlx5	KidneyC57bl6MAdult8wks	1.0312	0.0108987
Dlx5	LgintC57bl6MAdult8wks	0.935	0.999994
Dlx5	Liver129dlcrME14half	0.8092	1
Dlx5	LiverC57bl6MAdult8wks	1.0372	0.00684473
Dlx5	LiverC57bl6ME14half	0.9051	1
Dlx5	LiverS129ME14half	0.8231	1
Dlx5	LungC57bl6MAdult8wks	0.7945	1
Dlx5	MelC57bl6MAdult8wks	0.9346	1
Dlx5	MesodermCd1ME11half	0.7613	1
Dlx5	MgerUknImmortal	1.0159	0.692801
Dlx5	MgerUknImmortalDiffc24h	0.9926	1
Dlx5	MgerUknImmortalDiffc48h	0.7834	0.109149
Dlx5	Nih3t3NihsMImmortal	0.7408	1
Dlx5	PatskiSpbl6MImmortal	0.9178	0.999966
Dlx5	RetinaC57bl6MAdult1wks	0.7537	1
Dlx5	RetinaC57bl6MAdult8wks	0.9242	0.998764
Dlx5	RetinaC57bl6MNew1days	1.1717	3.45563e-27
Dlx5	SkmuscleC57bl6MAdult8wks	0.5969	1
Dlx5	SpleenC57bl6MAdult8wks	0.7361	1
Dlx5	ThelpaC57bl6MAdult8wks	0.7373	1
Dlx5	ThymusC57bl6MAdult8wks	0.5745	1
Dlx5	TnaiveC57bl6MAdult8wks	0.738	1
Dlx5	TregaC57bl6MAdult8wks	0.8201	1
Dlx5	TregC57bl6MAdult8wks	0.6452	1
Dlx5	WbrainC57bl6MAdult8wks	0.8317	1
Dlx5	WbrainC57bl6ME14half	1.8202	2.27597e-256
Dlx5	WbrainC57bl6ME18half	1.7246	3.79614e-95
Dlx5	WholebrainC57bl6MAdult8wks	0.8345	1
Dlx5	WholebrainC57bl6ME14half	1.8202	2.27597e-256
Dlx5	Zhbtc4129olaME0	0.6426	1
Dlx5	Zhbtc4129olaME0Diffb24h	0.6677	1
Dlx5	Zhbtc4129olaME0Diffb6h	0.6494	1
Dmbx1	3134RiiiMImmortal	0.8242	1
Dmbx1	416bC57bl6MAdult8wks	0.9273	1
Dmbx1	A20BalbcannMAdult8wks	0.9585	0.999995
Dmbx1	Bcellcd19pC57bl6MAdult8wks	0.8038	1
Dmbx1	Bcellcd43nC57bl6MAdult8wks	0.6818	1
Dmbx1	CerebellumC57bl6MAdult8wks	0.9599	0.98882
Dmbx1	CerebrumC57bl6MAdult8wks	0.8361	1
Dmbx1	Ch122a4bFImmortal	0.8751	1
Dmbx1	EpcmppCd1ME14half	1.023	0.0175974
Dmbx1	EpcpmmCd1ME14half	0.9298	1
Dmbx1	EpcppmCd1ME14half	0.9946	0.702713
Dmbx1	EpcpppCd1ME14half	0.9861	0.97017
Dmbx1	Escj7S129ME0	0.8742	1
Dmbx1	Ese14129olaME0	0.9515	0.999971
Dmbx1	Esww6koUknME0	0.877	0.987799
Dmbx1	Esww6UknME0	0.9674	1
Dmbx1	FatC57bl6MAdult8wks	1.5972	7.13e-288
Dmbx1	FibroblastC57bl6MAdult8wks	0.8253	1
Dmbx1	FlbudCd1ME11half	0.9006	1
Dmbx1	GfatC57bl6MAdult8wks	1.3673	0
Dmbx1	HeartC57bl6MAdult8wks	0.7813	1
Dmbx1	HlbudCd1ME11half	1.2652	1.60686e-46
Dmbx1	HlembryoCd1ME11half	0.8181	1
Dmbx1	KidneyC57bl6MAdult8wks	0.892	1
Dmbx1	LgintC57bl6MAdult8wks	0.8172	1
Dmbx1	Liver129dlcrME14half	0.9843	0.81029
Dmbx1	LiverC57bl6MAdult8wks	0.8376	1
Dmbx1	LiverC57bl6ME14half	0.939	1
Dmbx1	LiverS129ME14half	1.0826	3.21334e-06
Dmbx1	LungC57bl6MAdult8wks	0.7929	1
Dmbx1	MelC57bl6MAdult8wks	0.9955	0.70971
Dmbx1	MesodermCd1ME11half	0.8905	1
Dmbx1	MgerUknImmortal	1.0384	1.49941e-06
Dmbx1	MgerUknImmortalDiffc24h	1.0544	0.000353972
Dmbx1	MgerUknImmortalDiffc48h	1.042	6.43471e-05
Dmbx1	Nih3t3NihsMImmortal	0.893	1
Dmbx1	PatskiSpbl6MImmortal	1.2988	1.71996e-68
Dmbx1	RetinaC57bl6MAdult1wks	2.5846	0
Dmbx1	RetinaC57bl6MAdult8wks	3.7452	0
Dmbx1	RetinaC57bl6MNew1days	1.5491	0
Dmbx1	SkmuscleC57bl6MAdult8wks	0.8088	1
Dmbx1	SpleenC57bl6MAdult8wks	0.6134	1
Dmbx1	ThelpaC57bl6MAdult8wks	0.7829	1
Dmbx1	ThymusC57bl6MAdult8wks	0.8009	1
Dmbx1	TnaiveC57bl6MAdult8wks	0.8054	1
Dmbx1	TregaC57bl6MAdult8wks	0.8232	1
Dmbx1	TregC57bl6MAdult8wks	0.6924	1
Dmbx1	WbrainC57bl6MAdult8wks	0.8804	1
Dmbx1	WbrainC57bl6ME14half	1.2483	3.85805e-48
Dmbx1	WbrainC57bl6ME18half	1.1039	1.47196e-05
Dmbx1	WholebrainC57bl6MAdult8wks	0.8777	1
Dmbx1	WholebrainC57bl6ME14half	1.2483	3.85805e-48
Dmbx1	Zhbtc4129olaME0	0.8474	1
Dmbx1	Zhbtc4129olaME0Diffb24h	0.7739	1
Dmbx1	Zhbtc4129olaME0Diffb6h	0.8422	1
Dobox4	3134RiiiMImmortal	0.8704	1
Dobox4	416bC57bl6MAdult8wks	1.0108	0.156754
Dobox4	A20BalbcannMAdult8wks	1.0004	0.483552
Dobox4	Bcellcd19pC57bl6MAdult8wks	0.93	1
Dobox4	Bcellcd43nC57bl6MAdult8wks	0.9538	0.994654
Dobox4	CerebellumC57bl6MAdult8wks	0.802	1
Dobox4	CerebrumC57bl6MAdult8wks	0.8627	1
Dobox4	Ch122a4bFImmortal	0.9281	1
Dobox4	EpcmppCd1ME14half	0.9002	1
Dobox4	EpcpmmCd1ME14half	0.8796	1
Dobox4	EpcppmCd1ME14half	0.9955	0.672916
Dobox4	EpcpppCd1ME14half	0.968	0.999995
Dobox4	Escj7S129ME0	1.0567	1.50471e-08
Dobox4	Ese14129olaME0	1.0144	0.115674
Dobox4	Esww6koUknME0	1.0118	0.852744
Dobox4	Esww6UknME0	0.985	0.150674
Dobox4	FatC57bl6MAdult8wks	0.8728	1
Dobox4	FibroblastC57bl6MAdult8wks	1.0222	0.0322147
Dobox4	FlbudCd1ME11half	0.836	1
Dobox4	GfatC57bl6MAdult8wks	0.9044	1
Dobox4	HeartC57bl6MAdult8wks	0.9041	1
Dobox4	HlbudCd1ME11half	0.8159	1
Dobox4	HlembryoCd1ME11half	0.7176	1
Dobox4	KidneyC57bl6MAdult8wks	0.8315	1
Dobox4	LgintC57bl6MAdult8wks	0.8971	1
Dobox4	Liver129dlcrME14half	1.0089	0.309506
Dobox4	LiverC57bl6MAdult8wks	0.9617	0.999678
Dobox4	LiverC57bl6ME14half	0.9355	1
Dobox4	LiverS129ME14half	1.0197	0.13461
Dobox4	LungC57bl6MAdult8wks	0.8317	1
Dobox4	MelC57bl6MAdult8wks	0.9638	0.999998
Dobox4	MesodermCd1ME11half	0.8815	1
Dobox4	MgerUknImmortal	0.8951	1
Dobox4	MgerUknImmortalDiffc24h	0.9234	1
Dobox4	MgerUknImmortalDiffc48h	0.8874	1
Dobox4	Nih3t3NihsMImmortal	0.9785	0.902019
Dobox4	PatskiSpbl6MImmortal	0.9365	0.999972
Dobox4	RetinaC57bl6MAdult1wks	0.7542	1
Dobox4	RetinaC57bl6MAdult8wks	0.8859	1
Dobox4	RetinaC57bl6MNew1days	0.8395	1
Dobox4	SkmuscleC57bl6MAdult8wks	0.9348	1
Dobox4	SpleenC57bl6MAdult8wks	0.9177	0.999939
Dobox4	ThelpaC57bl6MAdult8wks	0.8386	1
Dobox4	ThymusC57bl6MAdult8wks	0.7867	1
Dobox4	TnaiveC57bl6MAdult8wks	0.8508	1
Dobox4	TregaC57bl6MAdult8wks	0.8977	1
Dobox4	TregC57bl6MAdult8wks	0.8487	1
Dobox4	WbrainC57bl6MAdult8wks	0.8596	1
Dobox4	WbrainC57bl6ME14half	0.8735	1
Dobox4	WbrainC57bl6ME18half	0.8976	0.999993
Dobox4	WholebrainC57bl6MAdult8wks	0.8572	1
Dobox4	WholebrainC57bl6ME14half	0.8735	1
Dobox4	Zhbtc4129olaME0	1.002	1
Dobox4	Zhbtc4129olaME0Diffb24h	0.8753	0.872629
Dobox4	Zhbtc4129olaME0Diffb6h	0.9839	0.435602
Dobox5	3134RiiiMImmortal	0.7944	1
Dobox5	416bC57bl6MAdult8wks	0.867	1
Dobox5	A20BalbcannMAdult8wks	0.9665	0.999677
Dobox5	Bcellcd19pC57bl6MAdult8wks	0.8194	1
Dobox5	Bcellcd43nC57bl6MAdult8wks	0.8082	1
Dobox5	CerebellumC57bl6MAdult8wks	0.8216	1
Dobox5	CerebrumC57bl6MAdult8wks	0.8271	1
Dobox5	Ch122a4bFImmortal	0.8895	1
Dobox5	EpcmppCd1ME14half	1.0312	0.00335805
Dobox5	EpcpmmCd1ME14half	0.7682	1
Dobox5	EpcppmCd1ME14half	0.9378	1
Dobox5	EpcpppCd1ME14half	0.9621	1
Dobox5	Escj7S129ME0	0.9263	1
Dobox5	Ese14129olaME0	0.898	1
Dobox5	Esww6koUknME0	0.9151	0.999572
Dobox5	Esww6UknME0	0.9495	1
Dobox5	FatC57bl6MAdult8wks	1.6658	2.78290380070416e-318
Dobox5	FibroblastC57bl6MAdult8wks	0.786	1
Dobox5	FlbudCd1ME11half	0.8432	1
Dobox5	GfatC57bl6MAdult8wks	1.3948	0
Dobox5	HeartC57bl6MAdult8wks	0.7764	1
Dobox5	HlbudCd1ME11half	1.0856	3.06089e-06
Dobox5	HlembryoCd1ME11half	0.7671	1
Dobox5	KidneyC57bl6MAdult8wks	0.8811	1
Dobox5	LgintC57bl6MAdult8wks	0.8204	1
Dobox5	Liver129dlcrME14half	0.8314	1
Dobox5	LiverC57bl6MAdult8wks	0.8467	1
Dobox5	LiverC57bl6ME14half	0.9194	1
Dobox5	LiverS129ME14half	0.8908	1
Dobox5	LungC57bl6MAdult8wks	0.8443	1
Dobox5	MelC57bl6MAdult8wks	0.9101	1
Dobox5	MesodermCd1ME11half	0.8601	1
Dobox5	MgerUknImmortal	0.9723	0.999999
Dobox5	MgerUknImmortalDiffc24h	0.9422	0.904911
Dobox5	MgerUknImmortalDiffc48h	0.9832	0.996242
Dobox5	Nih3t3NihsMImmortal	0.7915	1
Dobox5	PatskiSpbl6MImmortal	1.2093	1.42013e-32
Dobox5	RetinaC57bl6MAdult1wks	2.4885	0
Dobox5	RetinaC57bl6MAdult8wks	3.6869	0
Dobox5	RetinaC57bl6MNew1days	1.5738	0
Dobox5	SkmuscleC57bl6MAdult8wks	0.8447	1
Dobox5	SpleenC57bl6MAdult8wks	0.7136	1
Dobox5	ThelpaC57bl6MAdult8wks	0.7498	1
Dobox5	ThymusC57bl6MAdult8wks	0.7041	1
Dobox5	TnaiveC57bl6MAdult8wks	0.7617	1
Dobox5	TregaC57bl6MAdult8wks	0.7859	1
Dobox5	TregC57bl6MAdult8wks	0.6093	1
Dobox5	WbrainC57bl6MAdult8wks	0.7796	1
Dobox5	WbrainC57bl6ME14half	1.1713	1.85075e-22
Dobox5	WbrainC57bl6ME18half	0.9717	0.869051
Dobox5	WholebrainC57bl6MAdult8wks	0.78	1
Dobox5	WholebrainC57bl6ME14half	1.1713	1.85075e-22
Dobox5	Zhbtc4129olaME0	0.9063	1
Dobox5	Zhbtc4129olaME0Diffb24h	0.8144	1
Dobox5	Zhbtc4129olaME0Diffb6h	0.9226	1
Duxl	3134RiiiMImmortal	0.6514	1
Duxl	416bC57bl6MAdult8wks	1.0926	2.09891e-11
Duxl	A20BalbcannMAdult8wks	0.9692	0.995258
Duxl	Bcellcd19pC57bl6MAdult8wks	0.9969	0.568838
Duxl	Bcellcd43nC57bl6MAdult8wks	0.8344	1
Duxl	CerebellumC57bl6MAdult8wks	0.8797	1
Duxl	CerebrumC57bl6MAdult8wks	0.9187	1
Duxl	Ch122a4bFImmortal	0.9512	0.999989
Duxl	EpcmppCd1ME14half	0.8537	1
Duxl	EpcpmmCd1ME14half	0.7294	1
Duxl	EpcppmCd1ME14half	0.8497	1
Duxl	EpcpppCd1ME14half	0.8693	1
Duxl	Escj7S129ME0	0.7838	1
Duxl	Ese14129olaME0	0.6272	1
Duxl	Esww6koUknME0	0.7257	1
Duxl	Esww6UknME0	0.6913	1
Duxl	FatC57bl6MAdult8wks	1.0689	0.000166265
Duxl	FibroblastC57bl6MAdult8wks	1.0209	0.0882966
Duxl	FlbudCd1ME11half	0.6716	1
Duxl	GfatC57bl6MAdult8wks	0.9945	0.730272
Duxl	HeartC57bl6MAdult8wks	0.8016	1
Duxl	HlbudCd1ME11half	0.9004	0.999997
Duxl	HlembryoCd1ME11half	0.6069	1
Duxl	KidneyC57bl6MAdult8wks	0.9318	1
Duxl	LgintC57bl6MAdult8wks	0.9266	1
Duxl	Liver129dlcrME14half	0.9115	0.999961
Duxl	LiverC57bl6MAdult8wks	1.2502	5.40011e-60
Duxl	LiverC57bl6ME14half	0.8605	1
Duxl	LiverS129ME14half	0.8356	1
Duxl	LungC57bl6MAdult8wks	0.9612	0.980316
Duxl	MelC57bl6MAdult8wks	0.9012	1
Duxl	MesodermCd1ME11half	0.7535	1
Duxl	MgerUknImmortal	0.8903	1
Duxl	MgerUknImmortalDiffc24h	0.8803	1
Duxl	MgerUknImmortalDiffc48h	0.8	1
Duxl	Nih3t3NihsMImmortal	0.9458	0.994426
Duxl	PatskiSpbl6MImmortal	1.107	1.76457e-07
Duxl	RetinaC57bl6MAdult1wks	0.8692	1
Duxl	RetinaC57bl6MAdult8wks	1.217	2.62741e-17
Duxl	RetinaC57bl6MNew1days	0.8288	1
Duxl	SkmuscleC57bl6MAdult8wks	0.685	1
Duxl	SpleenC57bl6MAdult8wks	0.9836	0.723754
Duxl	ThelpaC57bl6MAdult8wks	0.923	0.999658
Duxl	ThymusC57bl6MAdult8wks	0.6442	1
Duxl	TnaiveC57bl6MAdult8wks	0.8596	1
Duxl	TregaC57bl6MAdult8wks	0.8003	0.955974
Duxl	TregC57bl6MAdult8wks	0.9591	1
Duxl	WbrainC57bl6MAdult8wks	0.8563	1
Duxl	WbrainC57bl6ME14half	1.2084	1.58069e-22
Duxl	WbrainC57bl6ME18half	1.2123	1.72183e-11
Duxl	WholebrainC57bl6MAdult8wks	0.8575	1
Duxl	WholebrainC57bl6ME14half	1.2084	1.58069e-22
Duxl	Zhbtc4129olaME0	0.5833	1
Duxl	Zhbtc4129olaME0Diffb24h	0.5508	1
Duxl	Zhbtc4129olaME0Diffb6h	0.7476	1
E2F2	3134RiiiMImmortal	2.4987	0
E2F2	416bC57bl6MAdult8wks	0.6873	1
E2F2	A20BalbcannMAdult8wks	0.9406	1
E2F2	Bcellcd19pC57bl6MAdult8wks	1.2827	7.7583e-152
E2F2	Bcellcd43nC57bl6MAdult8wks	1.0803	7.52317e-10
E2F2	CerebellumC57bl6MAdult8wks	1.3919	1.46194e-191
E2F2	CerebrumC57bl6MAdult8wks	1.5071	0
E2F2	Ch122a4bFImmortal	0.8396	1
E2F2	EpcmppCd1ME14half	1.1515	8.20644e-83
E2F2	EpcpmmCd1ME14half	1.7484	0
E2F2	EpcppmCd1ME14half	1.0095	0.0934351
E2F2	EpcpppCd1ME14half	1.0537	9.61539e-25
E2F2	Escj7S129ME0	2.352	0
E2F2	Ese14129olaME0	2.5743	0
E2F2	Esww6koUknME0	2.7665	0
E2F2	Esww6UknME0	3.682	0
E2F2	FatC57bl6MAdult8wks	0.5971	1
E2F2	FibroblastC57bl6MAdult8wks	0.8339	1
E2F2	FlbudCd1ME11half	4.6793	0
E2F2	GfatC57bl6MAdult8wks	0.6348	1
E2F2	HeartC57bl6MAdult8wks	1.9939	0
E2F2	HlbudCd1ME11half	2.9099	0
E2F2	HlembryoCd1ME11half	6.9129	0
E2F2	KidneyC57bl6MAdult8wks	0.8459	1
E2F2	LgintC57bl6MAdult8wks	0.89	1
E2F2	Liver129dlcrME14half	1.1365	3.60071e-26
E2F2	LiverC57bl6MAdult8wks	0.6528	1
E2F2	LiverC57bl6ME14half	1.1893	2.22927e-121
E2F2	LiverS129ME14half	1.0371	0.00180707
E2F2	LungC57bl6MAdult8wks	0.7196	1
E2F2	MelC57bl6MAdult8wks	0.8211	1
E2F2	MesodermCd1ME11half	4.8148	0
E2F2	MgerUknImmortal	0.743	1
E2F2	MgerUknImmortalDiffc24h	0.8034	1
E2F2	MgerUknImmortalDiffc48h	0.6415	1
E2F2	Nih3t3NihsMImmortal	1.3292	1.52715e-148
E2F2	PatskiSpbl6MImmortal	0.8112	1
E2F2	RetinaC57bl6MAdult1wks	7.1623	0
E2F2	RetinaC57bl6MAdult8wks	2.9461	0
E2F2	RetinaC57bl6MNew1days	6.3682	0
E2F2	SkmuscleC57bl6MAdult8wks	1.3207	0
E2F2	SpleenC57bl6MAdult8wks	0.9762	0.938532
E2F2	ThelpaC57bl6MAdult8wks	1.8905	0
E2F2	ThymusC57bl6MAdult8wks	2.0211	0
E2F2	TnaiveC57bl6MAdult8wks	1.7011	0
E2F2	TregaC57bl6MAdult8wks	1.8176	0
E2F2	TregC57bl6MAdult8wks	1.963	0
E2F2	WbrainC57bl6MAdult8wks	1.7272	0
E2F2	WbrainC57bl6ME14half	2.6	0
E2F2	WbrainC57bl6ME18half	2.9358	0
E2F2	WholebrainC57bl6MAdult8wks	1.7257	0
E2F2	WholebrainC57bl6ME14half	2.6	0
E2F2	Zhbtc4129olaME0	2.9043	0
E2F2	Zhbtc4129olaME0Diffb24h	4.4233	0.999999
E2F2	Zhbtc4129olaME0Diffb6h	0.9519	0
E2F3	3134RiiiMImmortal	3.1081	0
E2F3	416bC57bl6MAdult8wks	0.5445	1
E2F3	A20BalbcannMAdult8wks	0.8474	1
E2F3	Bcellcd19pC57bl6MAdult8wks	1.3227	4.87523e-222
E2F3	Bcellcd43nC57bl6MAdult8wks	1.0193	0.0582645
E2F3	CerebellumC57bl6MAdult8wks	1.2838	2.08999e-119
E2F3	CerebrumC57bl6MAdult8wks	1.4241	0
E2F3	Ch122a4bFImmortal	0.755	1
E2F3	EpcmppCd1ME14half	1.3693	0
E2F3	EpcpmmCd1ME14half	1.9725	0
E2F3	EpcppmCd1ME14half	0.9834	0.993467
E2F3	EpcpppCd1ME14half	1.1145	1.46001e-116
E2F3	Escj7S129ME0	2.4485	0
E2F3	Ese14129olaME0	2.7008	0
E2F3	Esww6koUknME0	2.8937	0
E2F3	Esww6UknME0	4.0693	0
E2F3	FatC57bl6MAdult8wks	0.4535	1
E2F3	FibroblastC57bl6MAdult8wks	0.7182	1
E2F3	FlbudCd1ME11half	6.3802	0
E2F3	GfatC57bl6MAdult8wks	0.5258	1
E2F3	HeartC57bl6MAdult8wks	2.4504	0
E2F3	HlbudCd1ME11half	3.2626	0
E2F3	HlembryoCd1ME11half	9.5627	0
E2F3	KidneyC57bl6MAdult8wks	0.748	1
E2F3	LgintC57bl6MAdult8wks	0.9085	1
E2F3	Liver129dlcrME14half	1.45	2.28213e-273
E2F3	LiverC57bl6MAdult8wks	0.5175	1
E2F3	LiverC57bl6ME14half	1.2659	2.74883e-263
E2F3	LiverS129ME14half	1.2851	8.80683e-117
E2F3	LungC57bl6MAdult8wks	0.5677	1
E2F3	MelC57bl6MAdult8wks	0.7195	1
E2F3	MesodermCd1ME11half	7.3054	0
E2F3	MgerUknImmortal	0.5925	1
E2F3	MgerUknImmortalDiffc24h	0.6621	1
E2F3	MgerUknImmortalDiffc48h	0.4764	1
E2F3	Nih3t3NihsMImmortal	1.4943	0
E2F3	PatskiSpbl6MImmortal	0.6988	1
E2F3	RetinaC57bl6MAdult1wks	11.3064	0
E2F3	RetinaC57bl6MAdult8wks	4.0628	0
E2F3	RetinaC57bl6MNew1days	9.8894	0
E2F3	SkmuscleC57bl6MAdult8wks	1.3865	0
E2F3	SpleenC57bl6MAdult8wks	0.8191	1
E2F3	ThelpaC57bl6MAdult8wks	2.0435	0
E2F3	ThymusC57bl6MAdult8wks	2.3461	0
E2F3	TnaiveC57bl6MAdult8wks	1.9309	0
E2F3	TregaC57bl6MAdult8wks	2.1737	0
E2F3	TregC57bl6MAdult8wks	2.3575	0
E2F3	WbrainC57bl6MAdult8wks	1.7952	0
E2F3	WbrainC57bl6ME14half	2.8427	0
E2F3	WbrainC57bl6ME18half	3.1018	0
E2F3	WholebrainC57bl6MAdult8wks	1.795	0
E2F3	WholebrainC57bl6ME14half	2.8427	0
E2F3	Zhbtc4129olaME0	3.1434	0
E2F3	Zhbtc4129olaME0Diffb24h	5.6533	1
E2F3	Zhbtc4129olaME0Diffb6h	0.8095	0
Egr1	3134RiiiMImmortal	2.0173	0
Egr1	416bC57bl6MAdult8wks	0.7255	1
Egr1	A20BalbcannMAdult8wks	0.9067	1
Egr1	Bcellcd19pC57bl6MAdult8wks	1.2333	3.2819e-84
Egr1	Bcellcd43nC57bl6MAdult8wks	1.2102	1.48073e-43
Egr1	CerebellumC57bl6MAdult8wks	1.0795	1.06447e-08
Egr1	CerebrumC57bl6MAdult8wks	1.3651	1.21335e-272
Egr1	Ch122a4bFImmortal	1.0505	3.18365e-12
Egr1	EpcmppCd1ME14half	1.0228	0.00415227
Egr1	EpcpmmCd1ME14half	1.5602	0
Egr1	EpcppmCd1ME14half	0.8888	1
Egr1	EpcpppCd1ME14half	0.9634	1
Egr1	Escj7S129ME0	1.8404	0
Egr1	Ese14129olaME0	1.8001	0
Egr1	Esww6koUknME0	1.7801	0
Egr1	Esww6UknME0	1.9448	0
Egr1	FatC57bl6MAdult8wks	0.6573	1
Egr1	FibroblastC57bl6MAdult8wks	0.8353	1
Egr1	FlbudCd1ME11half	2.6761	0
Egr1	GfatC57bl6MAdult8wks	0.6706	1
Egr1	HeartC57bl6MAdult8wks	1.7501	0
Egr1	HlbudCd1ME11half	2.0091	0
Egr1	HlembryoCd1ME11half	4.1075	0
Egr1	KidneyC57bl6MAdult8wks	0.9387	1
Egr1	LgintC57bl6MAdult8wks	0.8491	1
Egr1	Liver129dlcrME14half	0.9947	0.647641
Egr1	LiverC57bl6MAdult8wks	0.7694	1
Egr1	LiverC57bl6ME14half	1.0687	4.9636e-15
Egr1	LiverS129ME14half	1.0668	1.75444e-06
Egr1	LungC57bl6MAdult8wks	0.7466	1
Egr1	MelC57bl6MAdult8wks	0.845	1
Egr1	MesodermCd1ME11half	3.0985	0
Egr1	MgerUknImmortal	0.8199	1
Egr1	MgerUknImmortalDiffc24h	0.742	1
Egr1	MgerUknImmortalDiffc48h	0.7718	1
Egr1	Nih3t3NihsMImmortal	1.3044	3.73634e-102
Egr1	PatskiSpbl6MImmortal	0.9174	1
Egr1	RetinaC57bl6MAdult1wks	4.6861	0
Egr1	RetinaC57bl6MAdult8wks	2.3806	0
Egr1	RetinaC57bl6MNew1days	4.3153	0
Egr1	SkmuscleC57bl6MAdult8wks	1.2489	4.98343e-281
Egr1	SpleenC57bl6MAdult8wks	1.2456	1.05162e-41
Egr1	ThelpaC57bl6MAdult8wks	1.8807	0
Egr1	ThymusC57bl6MAdult8wks	2.0919	0
Egr1	TnaiveC57bl6MAdult8wks	1.5142	0
Egr1	TregaC57bl6MAdult8wks	1.699	0
Egr1	TregC57bl6MAdult8wks	1.9623	0
Egr1	WbrainC57bl6MAdult8wks	1.5581	0
Egr1	WbrainC57bl6ME14half	2.0858	0
Egr1	WbrainC57bl6ME18half	2.4924	0
Egr1	WholebrainC57bl6MAdult8wks	1.565	0
Egr1	WholebrainC57bl6ME14half	2.0858	0
Egr1	Zhbtc4129olaME0	1.7294	0
Egr1	Zhbtc4129olaME0Diffb24h	2.253	1.61431e-38
Egr1	Zhbtc4129olaME0Diffb6h	1.1523	0
Ehf	3134RiiiMImmortal	1.1287	6.8856e-17
Ehf	416bC57bl6MAdult8wks	1.6285	0
Ehf	A20BalbcannMAdult8wks	1.0077	0.204161
Ehf	Bcellcd19pC57bl6MAdult8wks	1.5638	5.41593e-278
Ehf	Bcellcd43nC57bl6MAdult8wks	1.621	6.33521e-207
Ehf	CerebellumC57bl6MAdult8wks	0.9462	0.999078
Ehf	CerebrumC57bl6MAdult8wks	0.9081	1
Ehf	Ch122a4bFImmortal	1.2073	1.02092e-105
Ehf	EpcmppCd1ME14half	0.755	1
Ehf	EpcpmmCd1ME14half	1.5747	0
Ehf	EpcppmCd1ME14half	0.7737	1
Ehf	EpcpppCd1ME14half	0.7995	1
Ehf	Escj7S129ME0	1.1612	1.19354e-53
Ehf	Ese14129olaME0	1.1394	9.25657e-30
Ehf	Esww6koUknME0	1.1342	5.45333e-18
Ehf	Esww6UknME0	1.1265	6.91087e-31
Ehf	FatC57bl6MAdult8wks	0.872	1
Ehf	FibroblastC57bl6MAdult8wks	0.862	1
Ehf	FlbudCd1ME11half	0.9727	0.998541
Ehf	GfatC57bl6MAdult8wks	0.8919	1
Ehf	HeartC57bl6MAdult8wks	1.5356	0
Ehf	HlbudCd1ME11half	0.9318	0.999961
Ehf	HlembryoCd1ME11half	0.886	1
Ehf	KidneyC57bl6MAdult8wks	1.2397	2.40671e-109
Ehf	LgintC57bl6MAdult8wks	1.4955	0
Ehf	Liver129dlcrME14half	1.0073	0.343487
Ehf	LiverC57bl6MAdult8wks	0.8958	1
Ehf	LiverC57bl6ME14half	1.0295	0.00372589
Ehf	LiverS129ME14half	0.9223	0.999996
Ehf	LungC57bl6MAdult8wks	1.5125	2.34782e-221
Ehf	MelC57bl6MAdult8wks	1.1639	3.07918e-86
Ehf	MesodermCd1ME11half	0.9514	1
Ehf	MgerUknImmortal	1.446	7.56703e-260
Ehf	MgerUknImmortalDiffc24h	1.4224	1.09850216134318e-310
Ehf	MgerUknImmortalDiffc48h	1.4992	0
Ehf	Nih3t3NihsMImmortal	0.7617	1
Ehf	PatskiSpbl6MImmortal	0.905	1
Ehf	RetinaC57bl6MAdult1wks	0.747	1
Ehf	RetinaC57bl6MAdult8wks	0.7459	1
Ehf	RetinaC57bl6MNew1days	0.8064	1
Ehf	SkmuscleC57bl6MAdult8wks	1.168	4.98174e-86
Ehf	SpleenC57bl6MAdult8wks	2.0568	0
Ehf	ThelpaC57bl6MAdult8wks	1.4178	5.27759e-105
Ehf	ThymusC57bl6MAdult8wks	1.5141	1.52142e-307
Ehf	TnaiveC57bl6MAdult8wks	1.4399	2.67833e-206
Ehf	TregaC57bl6MAdult8wks	1.2504	1.05059e-126
Ehf	TregC57bl6MAdult8wks	1.4894	3.40436e-115
Ehf	WbrainC57bl6MAdult8wks	0.9484	0.999997
Ehf	WbrainC57bl6ME14half	0.7874	1
Ehf	WbrainC57bl6ME18half	0.9334	0.997495
Ehf	WholebrainC57bl6MAdult8wks	0.9531	0.999981
Ehf	WholebrainC57bl6ME14half	0.7874	1
Ehf	Zhbtc4129olaME0	1.1712	3.67986e-104
Ehf	Zhbtc4129olaME0Diffb24h	1.285	0
Ehf	Zhbtc4129olaME0Diffb6h	1.6445	1.56258e-41
Elf2	3134RiiiMImmortal	1.2842	6.10025e-79
Elf2	416bC57bl6MAdult8wks	1.3431	6.53151e-220
Elf2	A20BalbcannMAdult8wks	1.1261	3.06191e-44
Elf2	Bcellcd19pC57bl6MAdult8wks	1.4641	1.13778e-216
Elf2	Bcellcd43nC57bl6MAdult8wks	1.5548	1.58861e-187
Elf2	CerebellumC57bl6MAdult8wks	0.8879	1
Elf2	CerebrumC57bl6MAdult8wks	0.8899	1
Elf2	Ch122a4bFImmortal	1.222	1.67211e-133
Elf2	EpcmppCd1ME14half	0.933	1
Elf2	EpcpmmCd1ME14half	1.3372	2.40404e-142
Elf2	EpcppmCd1ME14half	0.9294	1
Elf2	EpcpppCd1ME14half	0.9683	0.999998
Elf2	Escj7S129ME0	1.5415	0
Elf2	Ese14129olaME0	1.3916	5.64104e-224
Elf2	Esww6koUknME0	1.4982	6.14881e-192
Elf2	Esww6UknME0	1.4353	0
Elf2	FatC57bl6MAdult8wks	0.8399	1
Elf2	FibroblastC57bl6MAdult8wks	0.7751	1
[truncated: 13,622 more rows]
