# Supplementary material for: Predicting tissue specific transcription factor binding sites
Source: BMC Genomics. 2013 Nov 15;14:796. doi: 10.1186/1471-2164-14-796 (PMC3898213; doi:10.1186/1471-2164-14-796)
Supplement: Additional file 6 — List of TFs and tissues with mRNA measurement data available from [43]. This file lists the TFs and tissues that have mRNA expression data for the corresponding TF available. [file 1471-2164-14-796-S6.xlsx]

## Sheet: matching_score_and_mrna.txt
Additional File 6. List of TFs and tissues with mRNA measurement data available from Ravasi et al. (2010) Cell.
TF	Tissue Name (Full)	Tissue Name (Short)	Activity score	mRNA Measurement
Alx3	CerebellumC57bl6MAdult8wks	Cerebellum	0.7815	6.42
Alx3	HeartC57bl6MAdult8wks	Heart	0.6701	0.02
Alx3	KidneyC57bl6MAdult8wks	Kidney	1.1237	0.02
Alx3	LiverC57bl6MAdult8wks	Liver	1.0793	0.04
Alx3	LungC57bl6MAdult8wks	Lung	0.8367	0.02
Alx3	SkmuscleC57bl6MAdult8wks	Skeletal_Muscle	0.6533	0.06
Alx3	SpleenC57bl6MAdult8wks	Spleen	1.1537	0.02
Alx3	WholebrainC57bl6MAdult8wks	Whole_Brain	0.8002	134.65
Alx4	CerebellumC57bl6MAdult8wks1	Cerebellum	0.7859	19.95
Alx4	HeartC57bl6MAdult8wks1	Heart	0.6977	2
Alx4	KidneyC57bl6MAdult8wks1	Kidney	1.3535	2.51
Alx4	LiverC57bl6MAdult8wks1	Liver	1.1093	1.19
Alx4	LungC57bl6MAdult8wks1	Lung	0.7839	2.75
Alx4	SkmuscleC57bl6MAdult8wks1	Skeletal_Muscle	0.6122	0.32
Alx4	SpleenC57bl6MAdult8wks1	Spleen	0.9557	15.57
Alx4	WholebrainC57bl6MAdult8wks1	Whole_Brain	0.8448	28.37
Arx	CerebellumC57bl6MAdult8wks2	Cerebellum	0.7378	0.02
Arx	HeartC57bl6MAdult8wks2	Heart	0.719	0.02
Arx	KidneyC57bl6MAdult8wks2	Kidney	1.3247	0.44
Arx	LiverC57bl6MAdult8wks2	Liver	0.967	0.26
Arx	LungC57bl6MAdult8wks2	Lung	0.8267	0.1
Arx	SkmuscleC57bl6MAdult8wks2	Skeletal_Muscle	0.6437	23.1
Arx	SpleenC57bl6MAdult8wks2	Spleen	0.9812	0.47
Arx	WholebrainC57bl6MAdult8wks2	Whole_Brain	0.7672	707.47
Ascl2	CerebellumC57bl6MAdult8wks3	Cerebellum	1.4462	51.96
Ascl2	HeartC57bl6MAdult8wks3	Heart	1.2615	11.64
Ascl2	KidneyC57bl6MAdult8wks3	Kidney	0.9853	26.64
Ascl2	LiverC57bl6MAdult8wks3	Liver	0.8138	4.24
Ascl2	LungC57bl6MAdult8wks3	Lung	0.9098	114.23
Ascl2	SkmuscleC57bl6MAdult8wks3	Skeletal_Muscle	1.4718	6.41
Ascl2	SpleenC57bl6MAdult8wks3	Spleen	1.2774	41.84
Ascl2	WholebrainC57bl6MAdult8wks3	Whole_Brain	1.3301	73.97
Atf1	CerebellumC57bl6MAdult8wks4	Cerebellum	1.0859	2063.57
Atf1	HeartC57bl6MAdult8wks4	Heart	1.3928	3968.71
Atf1	KidneyC57bl6MAdult8wks4	Kidney	1.089	1782.37
Atf1	LiverC57bl6MAdult8wks4	Liver	0.9887	2800.42
Atf1	LungC57bl6MAdult8wks4	Lung	1.2152	2266.78
Atf1	SkmuscleC57bl6MAdult8wks4	Skeletal_Muscle	1.1614	4567.82
Atf1	SpleenC57bl6MAdult8wks4	Spleen	1.3598	2820.46
Atf1	WholebrainC57bl6MAdult8wks4	Whole_Brain	1.2017	680.64
Bapx1	CerebellumC57bl6MAdult8wks5	Cerebellum	0.6598	0.02
Bapx1	HeartC57bl6MAdult8wks5	Heart	0.7036	0.04
Bapx1	KidneyC57bl6MAdult8wks5	Kidney	0.9622	0.02
Bapx1	LiverC57bl6MAdult8wks5	Liver	0.9539	0.17
Bapx1	LungC57bl6MAdult8wks5	Lung	1.7482	0.02
Bapx1	SkmuscleC57bl6MAdult8wks5	Skeletal_Muscle	0.7586	0.6
Bapx1	SpleenC57bl6MAdult8wks5	Spleen	0.8054	104.88
Bapx1	WholebrainC57bl6MAdult8wks5	Whole_Brain	0.7767	0.12
Barhl1	CerebellumC57bl6MAdult8wks6	Cerebellum	0.9659	155.32
Barhl1	HeartC57bl6MAdult8wks6	Heart	0.7014	1.44
Barhl1	KidneyC57bl6MAdult8wks6	Kidney	1.0289	2.81
Barhl1	LiverC57bl6MAdult8wks6	Liver	1.01	2.59
Barhl1	LungC57bl6MAdult8wks6	Lung	0.8102	7.9
Barhl1	SkmuscleC57bl6MAdult8wks6	Skeletal_Muscle	0.5755	3.87
Barhl1	SpleenC57bl6MAdult8wks6	Spleen	0.6945	6.38
Barhl1	WholebrainC57bl6MAdult8wks6	Whole_Brain	0.8598	86.87
Barx1	CerebellumC57bl6MAdult8wks7	Cerebellum	0.9195	0.02
Barx1	HeartC57bl6MAdult8wks7	Heart	0.6569	0.05
Barx1	KidneyC57bl6MAdult8wks7	Kidney	1.2084	0.02
Barx1	LiverC57bl6MAdult8wks7	Liver	1.0988	0.66
Barx1	LungC57bl6MAdult8wks7	Lung	0.8106	0.06
Barx1	SkmuscleC57bl6MAdult8wks7	Skeletal_Muscle	0.4951	0.22
Barx1	SpleenC57bl6MAdult8wks7	Spleen	0.758	3.49
Barx1	WholebrainC57bl6MAdult8wks7	Whole_Brain	0.8211	0.03
Barx2	CerebellumC57bl6MAdult8wks8	Cerebellum	0.8402	9.26
Barx2	HeartC57bl6MAdult8wks8	Heart	0.6732	1.13
Barx2	KidneyC57bl6MAdult8wks8	Kidney	1.2178	3.7
Barx2	LiverC57bl6MAdult8wks8	Liver	1.1056	4.06
Barx2	LungC57bl6MAdult8wks8	Lung	0.8473	61.9
Barx2	SkmuscleC57bl6MAdult8wks8	Skeletal_Muscle	0.5453	42.62
Barx2	SpleenC57bl6MAdult8wks8	Spleen	0.7719	4.8
Barx2	WholebrainC57bl6MAdult8wks8	Whole_Brain	0.821	181.58
Bbx	CerebellumC57bl6MAdult8wks9	Cerebellum	0.8828	5351.64
Bbx	HeartC57bl6MAdult8wks9	Heart	0.7571	2704.36
Bbx	KidneyC57bl6MAdult8wks9	Kidney	0.9995	4318.8
Bbx	LiverC57bl6MAdult8wks9	Liver	0.9564	1890.12
Bbx	LungC57bl6MAdult8wks9	Lung	0.7547	4219
Bbx	SkmuscleC57bl6MAdult8wks9	Skeletal_Muscle	0.6986	1697.04
Bbx	SpleenC57bl6MAdult8wks9	Spleen	0.7494	4949.51
Bbx	WholebrainC57bl6MAdult8wks9	Whole_Brain	0.839	3485.07
Bcl6b	CerebellumC57bl6MAdult8wks10	Cerebellum	0.9176	89.49
Bcl6b	HeartC57bl6MAdult8wks10	Heart	1.3233	581.1
Bcl6b	KidneyC57bl6MAdult8wks10	Kidney	1.121	285.1
Bcl6b	LiverC57bl6MAdult8wks10	Liver	0.9576	145.65
Bcl6b	LungC57bl6MAdult8wks10	Lung	1.1064	1243.06
Bcl6b	SkmuscleC57bl6MAdult8wks10	Skeletal_Muscle	1.0331	156.71
Bcl6b	SpleenC57bl6MAdult8wks10	Spleen	0.9808	221.58
Bcl6b	WholebrainC57bl6MAdult8wks10	Whole_Brain	1.1206	81.55
Bhlhb2	CerebellumC57bl6MAdult8wks11	Cerebellum	1.0807	3556.54
Bhlhb2	HeartC57bl6MAdult8wks11	Heart	1.3446	3726.21
Bhlhb2	KidneyC57bl6MAdult8wks11	Kidney	1.3243	5741.17
Bhlhb2	LiverC57bl6MAdult8wks11	Liver	1.2666	4807.25
Bhlhb2	LungC57bl6MAdult8wks11	Lung	1.4092	2172.15
Bhlhb2	SkmuscleC57bl6MAdult8wks11	Skeletal_Muscle	1.262	3326.65
Bhlhb2	SpleenC57bl6MAdult8wks11	Spleen	1.4455	1934.18
Bhlhb2	WholebrainC57bl6MAdult8wks11	Whole_Brain	1.0892	3738.5
Cart1	CerebellumC57bl6MAdult8wks12	Cerebellum	0.811	1.66
Cart1	HeartC57bl6MAdult8wks12	Heart	0.6742	2.47
Cart1	KidneyC57bl6MAdult8wks12	Kidney	1.3263	575.33
Cart1	LiverC57bl6MAdult8wks12	Liver	1.1436	0.04
Cart1	LungC57bl6MAdult8wks12	Lung	0.7466	16.63
Cart1	SkmuscleC57bl6MAdult8wks12	Skeletal_Muscle	0.5747	0.06
Cart1	SpleenC57bl6MAdult8wks12	Spleen	0.9301	1.11
Cart1	WholebrainC57bl6MAdult8wks12	Whole_Brain	0.8329	23.96
Cdx2	CerebellumC57bl6MAdult8wks13	Cerebellum	1.0378	0.02
Cdx2	HeartC57bl6MAdult8wks13	Heart	0.6301	0.02
Cdx2	KidneyC57bl6MAdult8wks13	Kidney	0.8406	0.02
Cdx2	LiverC57bl6MAdult8wks13	Liver	0.9114	0.04
Cdx2	LungC57bl6MAdult8wks13	Lung	0.7101	0.02
Cdx2	SkmuscleC57bl6MAdult8wks13	Skeletal_Muscle	0.6196	0.06
Cdx2	SpleenC57bl6MAdult8wks13	Spleen	0.7749	0.02
Cdx2	WholebrainC57bl6MAdult8wks13	Whole_Brain	0.7499	0.03
Crx	CerebellumC57bl6MAdult8wks14	Cerebellum	0.8416	0.02
Crx	HeartC57bl6MAdult8wks14	Heart	0.7647	0.02
Crx	KidneyC57bl6MAdult8wks14	Kidney	0.931	0.02
Crx	LiverC57bl6MAdult8wks14	Liver	0.8841	0.04
Crx	LungC57bl6MAdult8wks14	Lung	0.8341	0.39
Crx	SkmuscleC57bl6MAdult8wks14	Skeletal_Muscle	0.7594	0.06
Crx	SpleenC57bl6MAdult8wks14	Spleen	0.568	0.02
Crx	WholebrainC57bl6MAdult8wks14	Whole_Brain	0.7988	1.56
Cutl1	CerebellumC57bl6MAdult8wks15	Cerebellum	0.771	4261.13
Cutl1	HeartC57bl6MAdult8wks15	Heart	0.6881	1581.3
Cutl1	KidneyC57bl6MAdult8wks15	Kidney	1.0668	2103.31
Cutl1	LiverC57bl6MAdult8wks15	Liver	1.3558	385.23
Cutl1	LungC57bl6MAdult8wks15	Lung	0.8218	2611.04
Cutl1	SkmuscleC57bl6MAdult8wks15	Skeletal_Muscle	0.5711	759.87
Cutl1	SpleenC57bl6MAdult8wks15	Spleen	0.8077	2098.87
Cutl1	WholebrainC57bl6MAdult8wks15	Whole_Brain	0.6811	2307.87
Dbx1	CerebellumC57bl6MAdult8wks16	Cerebellum	0.7755	0.02
Dbx1	HeartC57bl6MAdult8wks16	Heart	0.745	0.02
Dbx1	KidneyC57bl6MAdult8wks16	Kidney	0.8783	0.23
Dbx1	LiverC57bl6MAdult8wks16	Liver	1.0137	0.04
Dbx1	LungC57bl6MAdult8wks16	Lung	0.7816	0.02
Dbx1	SkmuscleC57bl6MAdult8wks16	Skeletal_Muscle	0.7194	1.55
Dbx1	SpleenC57bl6MAdult8wks16	Spleen	0.8739	0.23
Dbx1	WholebrainC57bl6MAdult8wks16	Whole_Brain	0.7892	0.34
Dlx1	CerebellumC57bl6MAdult8wks17	Cerebellum	0.8114	12.3
Dlx1	HeartC57bl6MAdult8wks17	Heart	0.6169	11.69
Dlx1	KidneyC57bl6MAdult8wks17	Kidney	1.0194	3.6
Dlx1	LiverC57bl6MAdult8wks17	Liver	1.0835	1.2
Dlx1	LungC57bl6MAdult8wks17	Lung	0.8256	2.33
Dlx1	SkmuscleC57bl6MAdult8wks17	Skeletal_Muscle	0.5874	2.07
Dlx1	SpleenC57bl6MAdult8wks17	Spleen	0.9121	0.51
Dlx1	WholebrainC57bl6MAdult8wks17	Whole_Brain	0.8172	3395.32
Dlx2	CerebellumC57bl6MAdult8wks18	Cerebellum	0.8356	0.02
Dlx2	HeartC57bl6MAdult8wks18	Heart	0.613	0.58
Dlx2	KidneyC57bl6MAdult8wks18	Kidney	1.0438	1.69
Dlx2	LiverC57bl6MAdult8wks18	Liver	1.0437	0.04
Dlx2	LungC57bl6MAdult8wks18	Lung	0.792	0.13
Dlx2	SkmuscleC57bl6MAdult8wks18	Skeletal_Muscle	0.5966	0.06
Dlx2	SpleenC57bl6MAdult8wks18	Spleen	0.8892	0.43
Dlx2	WholebrainC57bl6MAdult8wks18	Whole_Brain	0.8035	161.43
Dlx3	CerebellumC57bl6MAdult8wks19	Cerebellum	0.8565	10.12
Dlx3	HeartC57bl6MAdult8wks19	Heart	0.6155	0.65
Dlx3	KidneyC57bl6MAdult8wks19	Kidney	1.0282	0.97
Dlx3	LiverC57bl6MAdult8wks19	Liver	1.0513	0.04
Dlx3	LungC57bl6MAdult8wks19	Lung	0.7974	1.32
Dlx3	SkmuscleC57bl6MAdult8wks19	Skeletal_Muscle	0.5642	1.01
Dlx3	SpleenC57bl6MAdult8wks19	Spleen	0.7898	0.3
Dlx3	WholebrainC57bl6MAdult8wks19	Whole_Brain	0.8081	6.76
Dlx4	CerebellumC57bl6MAdult8wks20	Cerebellum	0.7645	28.22
Dlx4	HeartC57bl6MAdult8wks20	Heart	0.6137	1.34
Dlx4	KidneyC57bl6MAdult8wks20	Kidney	1.0951	0.71
Dlx4	LiverC57bl6MAdult8wks20	Liver	1.0286	1.99
Dlx4	LungC57bl6MAdult8wks20	Lung	0.8548	3.04
Dlx4	SkmuscleC57bl6MAdult8wks20	Skeletal_Muscle	0.6056	0.46
Dlx4	SpleenC57bl6MAdult8wks20	Spleen	1.0468	0.75
Dlx4	WholebrainC57bl6MAdult8wks20	Whole_Brain	0.8124	24.68
Dlx5	CerebellumC57bl6MAdult8wks21	Cerebellum	0.8831	0.02
Dlx5	HeartC57bl6MAdult8wks21	Heart	0.6279	15.06
Dlx5	KidneyC57bl6MAdult8wks21	Kidney	1.0312	0.5
Dlx5	LiverC57bl6MAdult8wks21	Liver	1.0372	0.04
Dlx5	LungC57bl6MAdult8wks21	Lung	0.7945	1.53
Dlx5	SkmuscleC57bl6MAdult8wks21	Skeletal_Muscle	0.5969	5.52
Dlx5	SpleenC57bl6MAdult8wks21	Spleen	0.7361	0.02
Dlx5	WholebrainC57bl6MAdult8wks21	Whole_Brain	0.8345	512.33
Dmbx1	CerebellumC57bl6MAdult8wks22	Cerebellum	0.9599	18.23
Dmbx1	HeartC57bl6MAdult8wks22	Heart	0.7813	1.66
Dmbx1	KidneyC57bl6MAdult8wks22	Kidney	0.892	0.38
Dmbx1	LiverC57bl6MAdult8wks22	Liver	0.8376	0.04
Dmbx1	LungC57bl6MAdult8wks22	Lung	0.7929	2.37
Dmbx1	SkmuscleC57bl6MAdult8wks22	Skeletal_Muscle	0.8088	0.06
Dmbx1	SpleenC57bl6MAdult8wks22	Spleen	0.6134	0.11
Dmbx1	WholebrainC57bl6MAdult8wks22	Whole_Brain	0.8777	15.83
Egr1	CerebellumC57bl6MAdult8wks23	Cerebellum	1.0795	4231.27
Egr1	HeartC57bl6MAdult8wks23	Heart	1.7501	1119.76
Egr1	KidneyC57bl6MAdult8wks23	Kidney	0.9387	417.59
Egr1	LiverC57bl6MAdult8wks23	Liver	0.7694	798.26
Egr1	LungC57bl6MAdult8wks23	Lung	0.7466	2281.13
Egr1	SkmuscleC57bl6MAdult8wks23	Skeletal_Muscle	1.2489	335.56
Egr1	SpleenC57bl6MAdult8wks23	Spleen	1.2456	1897.33
Egr1	WholebrainC57bl6MAdult8wks23	Whole_Brain	1.565	8564.9
Ehf	CerebellumC57bl6MAdult8wks24	Cerebellum	0.9462	3.05
Ehf	HeartC57bl6MAdult8wks24	Heart	1.5356	2.1
Ehf	KidneyC57bl6MAdult8wks24	Kidney	1.2397	991.29
Ehf	LiverC57bl6MAdult8wks24	Liver	0.8958	66.32
Ehf	LungC57bl6MAdult8wks24	Lung	1.5125	1131.08
Ehf	SkmuscleC57bl6MAdult8wks24	Skeletal_Muscle	1.168	6.66
Ehf	SpleenC57bl6MAdult8wks24	Spleen	2.0568	268.5
Ehf	WholebrainC57bl6MAdult8wks24	Whole_Brain	0.9531	4.71
Elf2	CerebellumC57bl6MAdult8wks25	Cerebellum	0.8879	4019.52
Elf2	HeartC57bl6MAdult8wks25	Heart	1.4256	3192.73
Elf2	KidneyC57bl6MAdult8wks25	Kidney	1.1861	1982.72
Elf2	LiverC57bl6MAdult8wks25	Liver	0.9209	2119.15
Elf2	LungC57bl6MAdult8wks25	Lung	1.3948	4596.94
Elf2	SkmuscleC57bl6MAdult8wks25	Skeletal_Muscle	1.252	1656.79
Elf2	SpleenC57bl6MAdult8wks25	Spleen	1.9599	5514.03
Elf2	WholebrainC57bl6MAdult8wks25	Whole_Brain	0.9724	1744.8
Elf3	CerebellumC57bl6MAdult8wks26	Cerebellum	0.7315	56.69
Elf3	HeartC57bl6MAdult8wks26	Heart	1.2111	1.34
Elf3	KidneyC57bl6MAdult8wks26	Kidney	1.0274	1824.19
Elf3	LiverC57bl6MAdult8wks26	Liver	0.8359	263.71
Elf3	LungC57bl6MAdult8wks26	Lung	1.2867	2638.41
Elf3	SkmuscleC57bl6MAdult8wks26	Skeletal_Muscle	0.878	59.64
Elf3	SpleenC57bl6MAdult8wks26	Spleen	1.9481	26.56
Elf3	WholebrainC57bl6MAdult8wks26	Whole_Brain	0.7955	42.44
Elf4	CerebellumC57bl6MAdult8wks27	Cerebellum	0.7716	6.53
Elf4	HeartC57bl6MAdult8wks27	Heart	1.3441	86.39
Elf4	KidneyC57bl6MAdult8wks27	Kidney	1.1839	49.54
Elf4	LiverC57bl6MAdult8wks27	Liver	0.9169	30
Elf4	LungC57bl6MAdult8wks27	Lung	1.557	396.46
Elf4	SkmuscleC57bl6MAdult8wks27	Skeletal_Muscle	1.095	30.24
Elf4	SpleenC57bl6MAdult8wks27	Spleen	2.3194	1035.58
Elf4	WholebrainC57bl6MAdult8wks27	Whole_Brain	0.8017	11.36
Elf5	CerebellumC57bl6MAdult8wks28	Cerebellum	0.7547	31.91
Elf5	HeartC57bl6MAdult8wks28	Heart	1.3645	0.88
Elf5	KidneyC57bl6MAdult8wks28	Kidney	1.1956	166.28
Elf5	LiverC57bl6MAdult8wks28	Liver	0.8517	86.79
Elf5	LungC57bl6MAdult8wks28	Lung	1.5888	1413.29
Elf5	SkmuscleC57bl6MAdult8wks28	Skeletal_Muscle	1.1568	6.57
Elf5	SpleenC57bl6MAdult8wks28	Spleen	2.1159	9.28
Elf5	WholebrainC57bl6MAdult8wks28	Whole_Brain	0.8125	40.28
Elk1	CerebellumC57bl6MAdult8wks29	Cerebellum	0.8417	1785.25
Elk1	HeartC57bl6MAdult8wks29	Heart	1.4215	221.71
Elk1	KidneyC57bl6MAdult8wks29	Kidney	1.1737	213.71
Elk1	LiverC57bl6MAdult8wks29	Liver	0.8911	206.39
Elk1	LungC57bl6MAdult8wks29	Lung	1.3452	314.04
Elk1	SkmuscleC57bl6MAdult8wks29	Skeletal_Muscle	1.2668	54.93
Elk1	SpleenC57bl6MAdult8wks29	Spleen	1.9557	300.21
Elk1	WholebrainC57bl6MAdult8wks29	Whole_Brain	0.9807	1650
Elk3	CerebellumC57bl6MAdult8wks30	Cerebellum	0.8231	692.27
Elk3	HeartC57bl6MAdult8wks30	Heart	1.607	3830.41
Elk3	KidneyC57bl6MAdult8wks30	Kidney	1.2314	1739.64
Elk3	LiverC57bl6MAdult8wks30	Liver	0.8602	1671.43
Elk3	LungC57bl6MAdult8wks30	Lung	1.447	8645.61
Elk3	SkmuscleC57bl6MAdult8wks30	Skeletal_Muscle	1.3235	2018
Elk3	SpleenC57bl6MAdult8wks30	Spleen	2.0297	5016.51
Elk3	WholebrainC57bl6MAdult8wks30	Whole_Brain	0.9983	781.41
Emx2	CerebellumC57bl6MAdult8wks31	Cerebellum	0.8321	0.21
Emx2	HeartC57bl6MAdult8wks31	Heart	0.7055	0.02
Emx2	KidneyC57bl6MAdult8wks31	Kidney	1.4906	1486.44
Emx2	LiverC57bl6MAdult8wks31	Liver	0.9556	0.04
Emx2	LungC57bl6MAdult8wks31	Lung	0.8597	1.63
Emx2	SkmuscleC57bl6MAdult8wks31	Skeletal_Muscle	0.6169	57.33
Emx2	SpleenC57bl6MAdult8wks31	Spleen	0.8815	1.63
Emx2	WholebrainC57bl6MAdult8wks31	Whole_Brain	0.9244	344.59
En1	CerebellumC57bl6MAdult8wks32	Cerebellum	0.8799	106.31
En1	HeartC57bl6MAdult8wks32	Heart	0.6273	0.08
En1	KidneyC57bl6MAdult8wks32	Kidney	1.1813	0.22
En1	LiverC57bl6MAdult8wks32	Liver	1.0949	0.04
En1	LungC57bl6MAdult8wks32	Lung	0.7187	2.41
En1	SkmuscleC57bl6MAdult8wks32	Skeletal_Muscle	0.5972	258.83
En1	SpleenC57bl6MAdult8wks32	Spleen	0.944	0.02
En1	WholebrainC57bl6MAdult8wks32	Whole_Brain	0.7881	85.61
En2	CerebellumC57bl6MAdult8wks33	Cerebellum	0.8602	3652.87
En2	HeartC57bl6MAdult8wks33	Heart	0.6249	1.21
En2	KidneyC57bl6MAdult8wks33	Kidney	1.2136	2.34
En2	LiverC57bl6MAdult8wks33	Liver	1.0379	1.46
En2	LungC57bl6MAdult8wks33	Lung	0.76	1.82
En2	SkmuscleC57bl6MAdult8wks33	Skeletal_Muscle	0.593	3.7
En2	SpleenC57bl6MAdult8wks33	Spleen	0.8167	0.46
En2	WholebrainC57bl6MAdult8wks33	Whole_Brain	0.8119	359.46
Eomes	CerebellumC57bl6MAdult8wks34	Cerebellum	1.0326	2510.94
Eomes	HeartC57bl6MAdult8wks34	Heart	0.8215	10.15
Eomes	KidneyC57bl6MAdult8wks34	Kidney	0.9813	10.5
Eomes	LiverC57bl6MAdult8wks34	Liver	0.9012	7.7
Eomes	LungC57bl6MAdult8wks34	Lung	1.0076	86.85
Eomes	SkmuscleC57bl6MAdult8wks34	Skeletal_Muscle	0.9897	0.97
Eomes	SpleenC57bl6MAdult8wks34	Spleen	1.4223	573.44
Eomes	WholebrainC57bl6MAdult8wks34	Whole_Brain	1.1644	204.45
Erg	CerebellumC57bl6MAdult8wks35	Cerebellum	0.783	142.15
Erg	HeartC57bl6MAdult8wks35	Heart	1.5655	202.98
Erg	KidneyC57bl6MAdult8wks35	Kidney	1.2427	169.69
Erg	LiverC57bl6MAdult8wks35	Liver	0.8508	173.83
Erg	LungC57bl6MAdult8wks35	Lung	1.4719	1293.14
Erg	SkmuscleC57bl6MAdult8wks35	Skeletal_Muscle	1.2805	24.62
Erg	SpleenC57bl6MAdult8wks35	Spleen	2.0482	250.86
Erg	WholebrainC57bl6MAdult8wks35	Whole_Brain	0.943	65.68
Esrra	CerebellumC57bl6MAdult8wks36	Cerebellum	0.8405	8566.91
Esrra	HeartC57bl6MAdult8wks36	Heart	1.04	5331.45
Esrra	KidneyC57bl6MAdult8wks36	Kidney	1.2217	9094.26
Esrra	LiverC57bl6MAdult8wks36	Liver	1.3394	3250.48
Esrra	LungC57bl6MAdult8wks36	Lung	1.0064	1570.16
Esrra	SkmuscleC57bl6MAdult8wks36	Skeletal_Muscle	1.0755	1836.26
Esrra	SpleenC57bl6MAdult8wks36	Spleen	0.8456	2610.13
Esrra	WholebrainC57bl6MAdult8wks36	Whole_Brain	0.6587	4423.24
Esx1	CerebellumC57bl6MAdult8wks37	Cerebellum	0.867	0.02
Esx1	HeartC57bl6MAdult8wks37	Heart	0.6866	1.5
Esx1	KidneyC57bl6MAdult8wks37	Kidney	1.3027	0.02
Esx1	LiverC57bl6MAdult8wks37	Liver	1.1232	0.04
Esx1	LungC57bl6MAdult8wks37	Lung	0.7794	0.3
Esx1	SkmuscleC57bl6MAdult8wks37	Skeletal_Muscle	0.6053	0.06
Esx1	SpleenC57bl6MAdult8wks37	Spleen	1.1431	0.43
Esx1	WholebrainC57bl6MAdult8wks37	Whole_Brain	0.7855	0.03
Ets1	CerebellumC57bl6MAdult8wks38	Cerebellum	0.8059	136.95
Ets1	HeartC57bl6MAdult8wks38	Heart	1.5031	528.59
Ets1	KidneyC57bl6MAdult8wks38	Kidney	1.2754	544.24
Ets1	LiverC57bl6MAdult8wks38	Liver	0.8445	509.04
Ets1	LungC57bl6MAdult8wks38	Lung	1.4942	3365.15
Ets1	SkmuscleC57bl6MAdult8wks38	Skeletal_Muscle	1.2234	89.76
Ets1	SpleenC57bl6MAdult8wks38	Spleen	2.1996	7455.4
Ets1	WholebrainC57bl6MAdult8wks38	Whole_Brain	0.9421	132.09
Etv1	CerebellumC57bl6MAdult8wks39	Cerebellum	0.8595	37333.9
Etv1	HeartC57bl6MAdult8wks39	Heart	1.4764	1058.12
Etv1	KidneyC57bl6MAdult8wks39	Kidney	1.2259	2450.69
Etv1	LiverC57bl6MAdult8wks39	Liver	0.892	108.99
Etv1	LungC57bl6MAdult8wks39	Lung	1.3534	1071.07
Etv1	SkmuscleC57bl6MAdult8wks39	Skeletal_Muscle	1.3097	258.22
Etv1	SpleenC57bl6MAdult8wks39	Spleen	1.9186	408.58
Etv1	WholebrainC57bl6MAdult8wks39	Whole_Brain	0.9849	7513.65
Etv3	CerebellumC57bl6MAdult8wks40	Cerebellum	0.8003	2551.89
Etv3	HeartC57bl6MAdult8wks40	Heart	1.5038	1790.38
Etv3	KidneyC57bl6MAdult8wks40	Kidney	1.2112	1145.76
Etv3	LiverC57bl6MAdult8wks40	Liver	0.8458	1322.39
Etv3	LungC57bl6MAdult8wks40	Lung	1.4451	2937.13
Etv3	SkmuscleC57bl6MAdult8wks40	Skeletal_Muscle	1.141	1049.1
Etv3	SpleenC57bl6MAdult8wks40	Spleen	2.2038	4153.38
Etv3	WholebrainC57bl6MAdult8wks40	Whole_Brain	0.9997	1934.5
Etv4	CerebellumC57bl6MAdult8wks41	Cerebellum	0.8008	81.84
Etv4	HeartC57bl6MAdult8wks41	Heart	1.4946	1.9
Etv4	KidneyC57bl6MAdult8wks41	Kidney	1.1735	9.74
Etv4	LiverC57bl6MAdult8wks41	Liver	0.8172	1.47
Etv4	LungC57bl6MAdult8wks41	Lung	1.4102	2.99
Etv4	SkmuscleC57bl6MAdult8wks41	Skeletal_Muscle	1.3069	5.09
Etv4	SpleenC57bl6MAdult8wks41	Spleen	1.9674	1.22
Etv4	WholebrainC57bl6MAdult8wks41	Whole_Brain	0.9963	123.21
Etv6	CerebellumC57bl6MAdult8wks42	Cerebellum	0.8034	717.05
Etv6	HeartC57bl6MAdult8wks42	Heart	1.4147	726.57
Etv6	KidneyC57bl6MAdult8wks42	Kidney	1.1137	2268.98
Etv6	LiverC57bl6MAdult8wks42	Liver	0.9138	916.93
Etv6	LungC57bl6MAdult8wks42	Lung	1.4615	909.06
Etv6	SkmuscleC57bl6MAdult8wks42	Skeletal_Muscle	1.1702	369
Etv6	SpleenC57bl6MAdult8wks42	Spleen	2.1078	2136.01
Etv6	WholebrainC57bl6MAdult8wks42	Whole_Brain	0.8949	481.81
Evx1	CerebellumC57bl6MAdult8wks43	Cerebellum	0.8119	5.01
Evx1	HeartC57bl6MAdult8wks43	Heart	0.6661	0.02
Evx1	KidneyC57bl6MAdult8wks43	Kidney	1.2769	0.03
Evx1	LiverC57bl6MAdult8wks43	Liver	0.9351	0.04
Evx1	LungC57bl6MAdult8wks43	Lung	0.8881	0.02
Evx1	SkmuscleC57bl6MAdult8wks43	Skeletal_Muscle	0.582	0.06
Evx1	SpleenC57bl6MAdult8wks43	Spleen	0.8847	0.02
Evx1	WholebrainC57bl6MAdult8wks43	Whole_Brain	0.8415	21.6
Evx2	CerebellumC57bl6MAdult8wks44	Cerebellum	0.8573	2.88
Evx2	HeartC57bl6MAdult8wks44	Heart	0.6515	0.02
Evx2	KidneyC57bl6MAdult8wks44	Kidney	1.2068	0.06
Evx2	LiverC57bl6MAdult8wks44	Liver	0.9344	0.04
Evx2	LungC57bl6MAdult8wks44	Lung	0.8408	0.06
Evx2	SkmuscleC57bl6MAdult8wks44	Skeletal_Muscle	0.5754	0.06
Evx2	SpleenC57bl6MAdult8wks44	Spleen	0.7995	0.07
Evx2	WholebrainC57bl6MAdult8wks44	Whole_Brain	0.8871	2.12
Fli1	CerebellumC57bl6MAdult8wks45	Cerebellum	0.7952	48.57
Fli1	HeartC57bl6MAdult8wks45	Heart	1.5211	558.33
Fli1	KidneyC57bl6MAdult8wks45	Kidney	1.2579	198.9
Fli1	LiverC57bl6MAdult8wks45	Liver	0.8392	165.16
Fli1	LungC57bl6MAdult8wks45	Lung	1.5084	922.68
Fli1	SkmuscleC57bl6MAdult8wks45	Skeletal_Muscle	1.2404	119.31
Fli1	SpleenC57bl6MAdult8wks45	Spleen	2.1549	2846.94
Fli1	WholebrainC57bl6MAdult8wks45	Whole_Brain	0.9479	97.76
Foxa2	CerebellumC57bl6MAdult8wks46	Cerebellum	0.9154	0.02
Foxa2	HeartC57bl6MAdult8wks46	Heart	0.6444	1.29
Foxa2	KidneyC57bl6MAdult8wks46	Kidney	0.9116	1.43
Foxa2	LiverC57bl6MAdult8wks46	Liver	1.3204	3545.95
Foxa2	LungC57bl6MAdult8wks46	Lung	1.0555	3732.38
Foxa2	SkmuscleC57bl6MAdult8wks46	Skeletal_Muscle	0.6661	3.1
Foxa2	SpleenC57bl6MAdult8wks46	Spleen	0.9696	48.01
Foxa2	WholebrainC57bl6MAdult8wks46	Whole_Brain	0.663	21.31
Foxj1	CerebellumC57bl6MAdult8wks47	Cerebellum	0.8901	2073.76
Foxj1	HeartC57bl6MAdult8wks47	Heart	0.6713	4.66
Foxj1	KidneyC57bl6MAdult8wks47	Kidney	0.9395	56.61
Foxj1	LiverC57bl6MAdult8wks47	Liver	1.1504	49
Foxj1	LungC57bl6MAdult8wks47	Lung	0.8161	11007.5
Foxj1	SkmuscleC57bl6MAdult8wks47	Skeletal_Muscle	0.7322	10.61
Foxj1	SpleenC57bl6MAdult8wks47	Spleen	1.0057	77.07
Foxj1	WholebrainC57bl6MAdult8wks47	Whole_Brain	0.771	2503.54
Foxk1	CerebellumC57bl6MAdult8wks48	Cerebellum	0.8933	482.26
Foxk1	HeartC57bl6MAdult8wks48	Heart	0.7271	110.28
Foxk1	KidneyC57bl6MAdult8wks48	Kidney	1.0829	378.03
Foxk1	LiverC57bl6MAdult8wks48	Liver	1.4235	368.56
Foxk1	LungC57bl6MAdult8wks48	Lung	1.4033	478.98
Foxk1	SkmuscleC57bl6MAdult8wks48	Skeletal_Muscle	0.6428	41.93
Foxk1	SpleenC57bl6MAdult8wks48	Spleen	1.0009	867.19
Foxk1	WholebrainC57bl6MAdult8wks48	Whole_Brain	0.605	349.67
Foxl1	CerebellumC57bl6MAdult8wks49	Cerebellum	0.9538	0.54
Foxl1	HeartC57bl6MAdult8wks49	Heart	0.7461	0.19
Foxl1	KidneyC57bl6MAdult8wks49	Kidney	1.0147	3.37
Foxl1	LiverC57bl6MAdult8wks49	Liver	1.1272	0.12
Foxl1	LungC57bl6MAdult8wks49	Lung	1.031	11.01
Foxl1	SkmuscleC57bl6MAdult8wks49	Skeletal_Muscle	0.6997	0.06
Foxl1	SpleenC57bl6MAdult8wks49	Spleen	0.9932	0.04
Foxl1	WholebrainC57bl6MAdult8wks49	Whole_Brain	0.7324	0.19
Gabpa	CerebellumC57bl6MAdult8wks50	Cerebellum	0.8835	1359.87
Gabpa	HeartC57bl6MAdult8wks50	Heart	1.4298	2611.01
Gabpa	KidneyC57bl6MAdult8wks50	Kidney	1.248	1548.01
Gabpa	LiverC57bl6MAdult8wks50	Liver	0.9149	1934.51
Gabpa	LungC57bl6MAdult8wks50	Lung	1.4474	1170.78
Gabpa	SkmuscleC57bl6MAdult8wks50	Skeletal_Muscle	1.2	1342.25
Gabpa	SpleenC57bl6MAdult8wks50	Spleen	1.807	1311.06
Gabpa	WholebrainC57bl6MAdult8wks50	Whole_Brain	0.9545	540.71
Gata3	CerebellumC57bl6MAdult8wks51	Cerebellum	0.6822	6.76
Gata3	HeartC57bl6MAdult8wks51	Heart	0.7459	128.19
Gata3	KidneyC57bl6MAdult8wks51	Kidney	0.8513	2210.41
Gata3	LiverC57bl6MAdult8wks51	Liver	1.124	25.18
Gata3	LungC57bl6MAdult8wks51	Lung	0.8591	1733.01
Gata3	SkmuscleC57bl6MAdult8wks51	Skeletal_Muscle	0.6638	51.95
Gata3	SpleenC57bl6MAdult8wks51	Spleen	0.9278	885.19
Gata3	WholebrainC57bl6MAdult8wks51	Whole_Brain	0.6376	290.02
Gata5	CerebellumC57bl6MAdult8wks52	Cerebellum	0.6705	0.02
Gata5	HeartC57bl6MAdult8wks52	Heart	0.8692	150.59
Gata5	KidneyC57bl6MAdult8wks52	Kidney	0.8266	134.02
Gata5	LiverC57bl6MAdult8wks52	Liver	1.1061	43.79
Gata5	LungC57bl6MAdult8wks52	Lung	1.0794	1365.62
Gata5	SkmuscleC57bl6MAdult8wks52	Skeletal_Muscle	0.6787	2.1
Gata5	SpleenC57bl6MAdult8wks52	Spleen	1.1667	61.27
Gata5	WholebrainC57bl6MAdult8wks52	Whole_Brain	0.6793	54.22
Gata6	CerebellumC57bl6MAdult8wks53	Cerebellum	0.6366	23.04
Gata6	HeartC57bl6MAdult8wks53	Heart	0.7317	7463.68
Gata6	KidneyC57bl6MAdult8wks53	Kidney	0.733	256.77
Gata6	LiverC57bl6MAdult8wks53	Liver	1.1404	1571.9
Gata6	LungC57bl6MAdult8wks53	Lung	0.8385	5431.72
Gata6	SkmuscleC57bl6MAdult8wks53	Skeletal_Muscle	0.6147	89.22
Gata6	SpleenC57bl6MAdult8wks53	Spleen	0.8608	697
Gata6	WholebrainC57bl6MAdult8wks53	Whole_Brain	0.6518	38.87
Gbx1	CerebellumC57bl6MAdult8wks54	Cerebellum	0.8431	20.2
Gbx1	HeartC57bl6MAdult8wks54	Heart	0.5817	7.59
Gbx1	KidneyC57bl6MAdult8wks54	Kidney	1.0773	25.01
Gbx1	LiverC57bl6MAdult8wks54	Liver	1.0964	0.98
Gbx1	LungC57bl6MAdult8wks54	Lung	0.8194	9.22
Gbx1	SkmuscleC57bl6MAdult8wks54	Skeletal_Muscle	0.5663	6.28
Gbx1	SpleenC57bl6MAdult8wks54	Spleen	0.8582	27.11
Gbx1	WholebrainC57bl6MAdult8wks54	Whole_Brain	0.7784	120.01
Gbx2	CerebellumC57bl6MAdult8wks55	Cerebellum	0.8763	4.88
Gbx2	HeartC57bl6MAdult8wks55	Heart	0.7374	7.22
Gbx2	KidneyC57bl6MAdult8wks55	Kidney	1.1845	4.08
Gbx2	LiverC57bl6MAdult8wks55	Liver	1.0875	0.34
Gbx2	LungC57bl6MAdult8wks55	Lung	0.7623	0.61
Gbx2	SkmuscleC57bl6MAdult8wks55	Skeletal_Muscle	0.5956	32.57
Gbx2	SpleenC57bl6MAdult8wks55	Spleen	0.6374	110.72
Gbx2	WholebrainC57bl6MAdult8wks55	Whole_Brain	0.8614	233.01
Gcm1	CerebellumC57bl6MAdult8wks56	Cerebellum	1.1223	0.02
Gcm1	HeartC57bl6MAdult8wks56	Heart	1.2153	0.02
Gcm1	KidneyC57bl6MAdult8wks56	Kidney	0.9878	54.92
Gcm1	LiverC57bl6MAdult8wks56	Liver	0.8738	0.04
Gcm1	LungC57bl6MAdult8wks56	Lung	0.9095	0.02
Gcm1	SkmuscleC57bl6MAdult8wks56	Skeletal_Muscle	1.1934	0.06
Gcm1	SpleenC57bl6MAdult8wks56	Spleen	0.9857	0.12
Gcm1	WholebrainC57bl6MAdult8wks56	Whole_Brain	1.1852	0.06
Gmeb1	CerebellumC57bl6MAdult8wks57	Cerebellum	0.9099	1492.15
Gmeb1	HeartC57bl6MAdult8wks57	Heart	1.051	334.93
Gmeb1	KidneyC57bl6MAdult8wks57	Kidney	0.884	402.95
Gmeb1	LiverC57bl6MAdult8wks57	Liver	1.1723	372.01
Gmeb1	LungC57bl6MAdult8wks57	Lung	1.4422	627.99
Gmeb1	SkmuscleC57bl6MAdult8wks57	Skeletal_Muscle	0.9801	228.14
Gmeb1	SpleenC57bl6MAdult8wks57	Spleen	1.1297	830.56
Gmeb1	WholebrainC57bl6MAdult8wks57	Whole_Brain	1.184	891.17
Gsc	CerebellumC57bl6MAdult8wks58	Cerebellum	0.8639	1.62
Gsc	HeartC57bl6MAdult8wks58	Heart	0.8158	4.51
Gsc	KidneyC57bl6MAdult8wks58	Kidney	0.9196	0.02
Gsc	LiverC57bl6MAdult8wks58	Liver	0.8192	1.28
Gsc	LungC57bl6MAdult8wks58	Lung	0.8579	0.64
Gsc	SkmuscleC57bl6MAdult8wks58	Skeletal_Muscle	0.8439	20.9
Gsc	SpleenC57bl6MAdult8wks58	Spleen	0.6918	3.57
Gsc	WholebrainC57bl6MAdult8wks58	Whole_Brain	0.8199	18.97
Gsh2	CerebellumC57bl6MAdult8wks59	Cerebellum	0.779	0.52
Gsh2	HeartC57bl6MAdult8wks59	Heart	0.6544	0.02
Gsh2	KidneyC57bl6MAdult8wks59	Kidney	1.3108	0.02
Gsh2	LiverC57bl6MAdult8wks59	Liver	1.0561	0.04
Gsh2	LungC57bl6MAdult8wks59	Lung	0.7979	0.02
Gsh2	SkmuscleC57bl6MAdult8wks59	Skeletal_Muscle	0.6461	0.06
Gsh2	SpleenC57bl6MAdult8wks59	Spleen	1.1428	0.07
Gsh2	WholebrainC57bl6MAdult8wks59	Whole_Brain	0.7988	42.36
Hic1	CerebellumC57bl6MAdult8wks60	Cerebellum	1.3815	40.74
Hic1	HeartC57bl6MAdult8wks60	Heart	1.1875	152.53
Hic1	KidneyC57bl6MAdult8wks60	Kidney	1.1951	131.85
Hic1	LiverC57bl6MAdult8wks60	Liver	1.2322	115.89
Hic1	LungC57bl6MAdult8wks60	Lung	1.4988	471.57
Hic1	SkmuscleC57bl6MAdult8wks60	Skeletal_Muscle	1.3212	31.27
Hic1	SpleenC57bl6MAdult8wks60	Spleen	0.9385	138.66
Hic1	WholebrainC57bl6MAdult8wks60	Whole_Brain	1.2848	52.68
Hlxb9	CerebellumC57bl6MAdult8wks61	Cerebellum	0.7951	0.02
Hlxb9	HeartC57bl6MAdult8wks61	Heart	0.6761	0.02
Hlxb9	KidneyC57bl6MAdult8wks61	Kidney	1.1846	0.02
Hlxb9	LiverC57bl6MAdult8wks61	Liver	0.9255	0.04
Hlxb9	LungC57bl6MAdult8wks61	Lung	0.8254	0.02
Hlxb9	SkmuscleC57bl6MAdult8wks61	Skeletal_Muscle	0.5854	0.06
Hlxb9	SpleenC57bl6MAdult8wks61	Spleen	0.8678	0.02
Hlxb9	WholebrainC57bl6MAdult8wks61	Whole_Brain	0.8546	1.38
Hmx1	CerebellumC57bl6MAdult8wks62	Cerebellum	0.896	0.02
Hmx1	HeartC57bl6MAdult8wks62	Heart	0.6379	0.02
Hmx1	KidneyC57bl6MAdult8wks62	Kidney	1.0008	0.02
Hmx1	LiverC57bl6MAdult8wks62	Liver	1.0168	0.04
Hmx1	LungC57bl6MAdult8wks62	Lung	0.888	0.02
Hmx1	SkmuscleC57bl6MAdult8wks62	Skeletal_Muscle	0.5385	0.06
Hmx1	SpleenC57bl6MAdult8wks62	Spleen	0.728	0.02
Hmx1	WholebrainC57bl6MAdult8wks62	Whole_Brain	0.8303	0.03
Hmx2	CerebellumC57bl6MAdult8wks63	Cerebellum	0.8263	0.02
Hmx2	HeartC57bl6MAdult8wks63	Heart	0.6412	0.26
Hmx2	KidneyC57bl6MAdult8wks63	Kidney	1.0349	738.19
Hmx2	LiverC57bl6MAdult8wks63	Liver	1.159	1.6
Hmx2	LungC57bl6MAdult8wks63	Lung	0.9144	1
Hmx2	SkmuscleC57bl6MAdult8wks63	Skeletal_Muscle	0.5353	0.06
Hmx2	SpleenC57bl6MAdult8wks63	Spleen	0.7711	3.37
Hmx2	WholebrainC57bl6MAdult8wks63	Whole_Brain	0.7289	20.21
Hmx3	CerebellumC57bl6MAdult8wks64	Cerebellum	0.8537	0.02
Hmx3	HeartC57bl6MAdult8wks64	Heart	0.6487	0.02
Hmx3	KidneyC57bl6MAdult8wks64	Kidney	0.9859	12.89
Hmx3	LiverC57bl6MAdult8wks64	Liver	1.113	0.24
Hmx3	LungC57bl6MAdult8wks64	Lung	0.8371	0.19
Hmx3	SkmuscleC57bl6MAdult8wks64	Skeletal_Muscle	0.5499	0.06
Hmx3	SpleenC57bl6MAdult8wks64	Spleen	0.8828	0.08
Hmx3	WholebrainC57bl6MAdult8wks64	Whole_Brain	0.7945	17.15
Hoxa10	CerebellumC57bl6MAdult8wks65	Cerebellum	0.8865	0.02
Hoxa10	HeartC57bl6MAdult8wks65	Heart	0.7003	0.78
Hoxa10	KidneyC57bl6MAdult8wks65	Kidney	0.9202	3953.88
Hoxa10	LiverC57bl6MAdult8wks65	Liver	1.0893	0.04
Hoxa10	LungC57bl6MAdult8wks65	Lung	0.6926	0.02
Hoxa10	SkmuscleC57bl6MAdult8wks65	Skeletal_Muscle	0.7061	937.94
Hoxa10	SpleenC57bl6MAdult8wks65	Spleen	1.0096	0.69
Hoxa10	WholebrainC57bl6MAdult8wks65	Whole_Brain	0.7421	1.09
Hoxa11	CerebellumC57bl6MAdult8wks66	Cerebellum	1.0027	0.02
Hoxa11	HeartC57bl6MAdult8wks66	Heart	0.724	0.02
Hoxa11	KidneyC57bl6MAdult8wks66	Kidney	0.8442	273.67
Hoxa11	LiverC57bl6MAdult8wks66	Liver	0.969	0.04
Hoxa11	LungC57bl6MAdult8wks66	Lung	0.6947	0.02
Hoxa11	SkmuscleC57bl6MAdult8wks66	Skeletal_Muscle	0.658	73.61
Hoxa11	SpleenC57bl6MAdult8wks66	Spleen	0.9708	0.02
Hoxa11	WholebrainC57bl6MAdult8wks66	Whole_Brain	0.8389	0.03
Hoxa13	CerebellumC57bl6MAdult8wks67	Cerebellum	0.7812	0.02
Hoxa13	HeartC57bl6MAdult8wks67	Heart	0.722	0.45
Hoxa13	KidneyC57bl6MAdult8wks67	Kidney	1.0709	1.22
Hoxa13	LiverC57bl6MAdult8wks67	Liver	1.0589	0.04
Hoxa13	LungC57bl6MAdult8wks67	Lung	0.7339	0.71
Hoxa13	SkmuscleC57bl6MAdult8wks67	Skeletal_Muscle	0.655	109.3
Hoxa13	SpleenC57bl6MAdult8wks67	Spleen	0.6961	0.02
Hoxa13	WholebrainC57bl6MAdult8wks67	Whole_Brain	0.6523	0.03
Hoxa1	CerebellumC57bl6MAdult8wks68	Cerebellum	0.8979	107.37
Hoxa1	HeartC57bl6MAdult8wks68	Heart	0.7423	101.59
Hoxa1	KidneyC57bl6MAdult8wks68	Kidney	1.3817	538.57
Hoxa1	LiverC57bl6MAdult8wks68	Liver	0.9632	30.48
Hoxa1	LungC57bl6MAdult8wks68	Lung	0.938	643.62
Hoxa1	SkmuscleC57bl6MAdult8wks68	Skeletal_Muscle	0.6619	200.34
Hoxa1	SpleenC57bl6MAdult8wks68	Spleen	0.8708	301.78
Hoxa1	WholebrainC57bl6MAdult8wks68	Whole_Brain	0.8987	190.31
Hoxa2	CerebellumC57bl6MAdult8wks69	Cerebellum	0.8187	11.9
Hoxa2	HeartC57bl6MAdult8wks69	Heart	0.6908	38.14
Hoxa2	KidneyC57bl6MAdult8wks69	Kidney	1.4449	269.8
Hoxa2	LiverC57bl6MAdult8wks69	Liver	0.9547	111.08
Hoxa2	LungC57bl6MAdult8wks69	Lung	0.9286	1060.2
Hoxa2	SkmuscleC57bl6MAdult8wks69	Skeletal_Muscle	0.6175	127.47
Hoxa2	SpleenC57bl6MAdult8wks69	Spleen	0.7478	224.38
Hoxa2	WholebrainC57bl6MAdult8wks69	Whole_Brain	0.9402	148.26
Hoxa3	CerebellumC57bl6MAdult8wks70	Cerebellum	0.8825	4.71
Hoxa3	HeartC57bl6MAdult8wks70	Heart	0.6428	75.08
Hoxa3	KidneyC57bl6MAdult8wks70	Kidney	1.1643	549.24
Hoxa3	LiverC57bl6MAdult8wks70	Liver	0.959	77.5
Hoxa3	LungC57bl6MAdult8wks70	Lung	0.8448	917.1
Hoxa3	SkmuscleC57bl6MAdult8wks70	Skeletal_Muscle	0.5575	153.73
Hoxa3	SpleenC57bl6MAdult8wks70	Spleen	0.9596	165.8
Hoxa3	WholebrainC57bl6MAdult8wks70	Whole_Brain	0.8049	96.29
Hoxa4	CerebellumC57bl6MAdult8wks71	Cerebellum	0.8237	5.91
Hoxa4	HeartC57bl6MAdult8wks71	Heart	0.63	60.17
Hoxa4	KidneyC57bl6MAdult8wks71	Kidney	1.1153	355
Hoxa4	LiverC57bl6MAdult8wks71	Liver	1.0932	92.14
Hoxa4	LungC57bl6MAdult8wks71	Lung	0.7427	1007.14
Hoxa4	SkmuscleC57bl6MAdult8wks71	Skeletal_Muscle	0.5929	524.98
Hoxa4	SpleenC57bl6MAdult8wks71	Spleen	0.9536	126.58
Hoxa4	WholebrainC57bl6MAdult8wks71	Whole_Brain	0.7446	282.81
Hoxa5	CerebellumC57bl6MAdult8wks72	Cerebellum	0.8802	0.46
Hoxa5	HeartC57bl6MAdult8wks72	Heart	0.6412	32.51
Hoxa5	KidneyC57bl6MAdult8wks72	Kidney	1.3274	931.94
Hoxa5	LiverC57bl6MAdult8wks72	Liver	1.0657	38.65
Hoxa5	LungC57bl6MAdult8wks72	Lung	0.8626	3298.1
Hoxa5	SkmuscleC57bl6MAdult8wks72	Skeletal_Muscle	0.5351	197.27
Hoxa5	SpleenC57bl6MAdult8wks72	Spleen	0.8816	169.79
Hoxa5	WholebrainC57bl6MAdult8wks72	Whole_Brain	0.8084	325.63
Hoxa6	CerebellumC57bl6MAdult8wks73	Cerebellum	0.8892	0.02
Hoxa6	HeartC57bl6MAdult8wks73	Heart	0.6982	3.01
Hoxa6	KidneyC57bl6MAdult8wks73	Kidney	1.2326	331.67
Hoxa6	LiverC57bl6MAdult8wks73	Liver	1.1181	1.3
Hoxa6	LungC57bl6MAdult8wks73	Lung	0.8707	210.68
Hoxa6	SkmuscleC57bl6MAdult8wks73	Skeletal_Muscle	0.6042	47.49
Hoxa6	SpleenC57bl6MAdult8wks73	Spleen	0.9767	28.22
Hoxa6	WholebrainC57bl6MAdult8wks73	Whole_Brain	0.7841	87.66
Hoxa7	CerebellumC57bl6MAdult8wks74	Cerebellum	0.773	1.67
Hoxa7	HeartC57bl6MAdult8wks74	Heart	0.6867	46.6
Hoxa7	KidneyC57bl6MAdult8wks74	Kidney	1.0299	8028.8
Hoxa7	LiverC57bl6MAdult8wks74	Liver	1.0455	10.56
Hoxa7	LungC57bl6MAdult8wks74	Lung	0.8024	1558.77
Hoxa7	SkmuscleC57bl6MAdult8wks74	Skeletal_Muscle	0.6582	1606.74
Hoxa7	SpleenC57bl6MAdult8wks74	Spleen	1.0612	229.21
Hoxa7	WholebrainC57bl6MAdult8wks74	Whole_Brain	0.7641	173.76
Hoxa9	CerebellumC57bl6MAdult8wks75	Cerebellum	0.9068	0.02
Hoxa9	HeartC57bl6MAdult8wks75	Heart	0.6393	0.52
Hoxa9	KidneyC57bl6MAdult8wks75	Kidney	0.9259	821.96
Hoxa9	LiverC57bl6MAdult8wks75	Liver	0.9273	0.04
Hoxa9	LungC57bl6MAdult8wks75	Lung	0.6692	0.54
Hoxa9	SkmuscleC57bl6MAdult8wks75	Skeletal_Muscle	0.5951	211.29
Hoxa9	SpleenC57bl6MAdult8wks75	Spleen	0.8538	5.25
Hoxa9	WholebrainC57bl6MAdult8wks75	Whole_Brain	0.8263	1.08
Hoxb13	CerebellumC57bl6MAdult8wks76	Cerebellum	0.8143	0.21
Hoxb13	HeartC57bl6MAdult8wks76	Heart	0.6821	0.02
Hoxb13	KidneyC57bl6MAdult8wks76	Kidney	0.9506	0.26
Hoxb13	LiverC57bl6MAdult8wks76	Liver	0.9917	0.04
Hoxb13	LungC57bl6MAdult8wks76	Lung	0.7087	5.78
Hoxb13	SkmuscleC57bl6MAdult8wks76	Skeletal_Muscle	0.5955	0.31
Hoxb13	SpleenC57bl6MAdult8wks76	Spleen	0.7548	2.94
Hoxb13	WholebrainC57bl6MAdult8wks76	Whole_Brain	0.6814	0.62
Hoxb3	CerebellumC57bl6MAdult8wks77	Cerebellum	0.903	2.74
Hoxb3	HeartC57bl6MAdult8wks77	Heart	0.6403	13.98
Hoxb3	KidneyC57bl6MAdult8wks77	Kidney	1.2118	536.19
Hoxb3	LiverC57bl6MAdult8wks77	Liver	1.0543	32.82
Hoxb3	LungC57bl6MAdult8wks77	Lung	0.8831	270.81
Hoxb3	SkmuscleC57bl6MAdult8wks77	Skeletal_Muscle	0.5689	5.39
Hoxb3	SpleenC57bl6MAdult8wks77	Spleen	0.8889	110.02
Hoxb3	WholebrainC57bl6MAdult8wks77	Whole_Brain	0.8077	84.58
Hoxb4	CerebellumC57bl6MAdult8wks78	Cerebellum	0.918	1.97
Hoxb4	HeartC57bl6MAdult8wks78	Heart	0.6353	49.43
Hoxb4	KidneyC57bl6MAdult8wks78	Kidney	1.1834	1089.29
Hoxb4	LiverC57bl6MAdult8wks78	Liver	1.0537	99.84
Hoxb4	LungC57bl6MAdult8wks78	Lung	0.8999	773.75
Hoxb4	SkmuscleC57bl6MAdult8wks78	Skeletal_Muscle	0.6179	27.44
Hoxb4	SpleenC57bl6MAdult8wks78	Spleen	1.0897	432.92
Hoxb4	WholebrainC57bl6MAdult8wks78	Whole_Brain	0.7886	86.5
Hoxb5	CerebellumC57bl6MAdult8wks79	Cerebellum	0.772	2.77
Hoxb5	HeartC57bl6MAdult8wks79	Heart	0.7138	9.09
Hoxb5	KidneyC57bl6MAdult8wks79	Kidney	1.2092	441.28
Hoxb5	LiverC57bl6MAdult8wks79	Liver	1.1285	72.03
Hoxb5	LungC57bl6MAdult8wks79	Lung	0.7442	1191.87
Hoxb5	SkmuscleC57bl6MAdult8wks79	Skeletal_Muscle	0.6413	22.63
Hoxb5	SpleenC57bl6MAdult8wks79	Spleen	0.913	8.1
Hoxb5	WholebrainC57bl6MAdult8wks79	Whole_Brain	0.7423	470.72
Hoxb6	CerebellumC57bl6MAdult8wks80	Cerebellum	0.9778	0.02
Hoxb6	HeartC57bl6MAdult8wks80	Heart	0.719	2.72
Hoxb6	KidneyC57bl6MAdult8wks80	Kidney	0.939	1740.23
Hoxb6	LiverC57bl6MAdult8wks80	Liver	0.972	14.04
Hoxb6	LungC57bl6MAdult8wks80	Lung	0.8529	339.56
Hoxb6	SkmuscleC57bl6MAdult8wks80	Skeletal_Muscle	0.6707	27.47
Hoxb6	SpleenC57bl6MAdult8wks80	Spleen	0.9958	55.72
Hoxb6	WholebrainC57bl6MAdult8wks80	Whole_Brain	0.8101	191.79
Hoxb7	CerebellumC57bl6MAdult8wks81	Cerebellum	0.8251	0.02
Hoxb7	HeartC57bl6MAdult8wks81	Heart	0.6704	1.24
Hoxb7	KidneyC57bl6MAdult8wks81	Kidney	1.0228	856.77
Hoxb7	LiverC57bl6MAdult8wks81	Liver	1.0896	9.54
Hoxb7	LungC57bl6MAdult8wks81	Lung	0.815	84.2
Hoxb7	SkmuscleC57bl6MAdult8wks81	Skeletal_Muscle	0.6316	60.24
Hoxb7	SpleenC57bl6MAdult8wks81	Spleen	0.9692	59.97
Hoxb7	WholebrainC57bl6MAdult8wks81	Whole_Brain	0.8009	42.57
Hoxb8	CerebellumC57bl6MAdult8wks82	Cerebellum	0.9946	0.35
Hoxb8	HeartC57bl6MAdult8wks82	Heart	0.6317	1.71
Hoxb8	KidneyC57bl6MAdult8wks82	Kidney	1.073	5843.9
Hoxb8	LiverC57bl6MAdult8wks82	Liver	1.1815	16.12
Hoxb8	LungC57bl6MAdult8wks82	Lung	0.6878	92.14
Hoxb8	SkmuscleC57bl6MAdult8wks82	Skeletal_Muscle	0.6767	96.57
Hoxb8	SpleenC57bl6MAdult8wks82	Spleen	1.1954	120.68
Hoxb8	WholebrainC57bl6MAdult8wks82	Whole_Brain	0.7874	1086
Hoxb9	CerebellumC57bl6MAdult8wks83	Cerebellum	0.8296	0.02
Hoxb9	HeartC57bl6MAdult8wks83	Heart	0.6738	0.02
Hoxb9	KidneyC57bl6MAdult8wks83	Kidney	0.9848	1826.04
Hoxb9	LiverC57bl6MAdult8wks83	Liver	0.972	0.04
Hoxb9	LungC57bl6MAdult8wks83	Lung	0.707	0.35
Hoxb9	SkmuscleC57bl6MAdult8wks83	Skeletal_Muscle	0.6093	11.26
Hoxb9	SpleenC57bl6MAdult8wks83	Spleen	0.8665	38.67
Hoxb9	WholebrainC57bl6MAdult8wks83	Whole_Brain	0.777	41.16
Hoxc10	CerebellumC57bl6MAdult8wks84	Cerebellum	1.0467	0.02
Hoxc10	HeartC57bl6MAdult8wks84	Heart	0.6642	0.02
Hoxc10	KidneyC57bl6MAdult8wks84	Kidney	0.8467	1823.9
Hoxc10	LiverC57bl6MAdult8wks84	Liver	1.0082	0.04
Hoxc10	LungC57bl6MAdult8wks84	Lung	0.6725	0.02
Hoxc10	SkmuscleC57bl6MAdult8wks84	Skeletal_Muscle	0.6536	12044.2
Hoxc10	SpleenC57bl6MAdult8wks84	Spleen	0.7643	0.1
Hoxc10	WholebrainC57bl6MAdult8wks84	Whole_Brain	0.8236	0.07
Hoxc12	CerebellumC57bl6MAdult8wks85	Cerebellum	0.9897	0.02
Hoxc12	HeartC57bl6MAdult8wks85	Heart	0.5934	0.02
Hoxc12	KidneyC57bl6MAdult8wks85	Kidney	0.9071	0.13
Hoxc12	LiverC57bl6MAdult8wks85	Liver	0.8381	0.04
Hoxc12	LungC57bl6MAdult8wks85	Lung	0.6507	0.06
Hoxc12	SkmuscleC57bl6MAdult8wks85	Skeletal_Muscle	0.5838	0.06
Hoxc12	SpleenC57bl6MAdult8wks85	Spleen	0.7796	0.02
Hoxc12	WholebrainC57bl6MAdult8wks85	Whole_Brain	0.8953	0.03
Hoxc4	CerebellumC57bl6MAdult8wks86	Cerebellum	0.7928	0.31
Hoxc4	HeartC57bl6MAdult8wks86	Heart	0.6426	0.47
Hoxc4	KidneyC57bl6MAdult8wks86	Kidney	1.3477	96.63
Hoxc4	LiverC57bl6MAdult8wks86	Liver	1.0908	0.39
Hoxc4	LungC57bl6MAdult8wks86	Lung	0.8285	6.39
Hoxc4	SkmuscleC57bl6MAdult8wks86	Skeletal_Muscle	0.6191	72.1
Hoxc4	SpleenC57bl6MAdult8wks86	Spleen	1.0857	8.91
Hoxc4	WholebrainC57bl6MAdult8wks86	Whole_Brain	0.7998	69.98
Hoxc5	CerebellumC57bl6MAdult8wks87	Cerebellum	0.832	1.58
Hoxc5	HeartC57bl6MAdult8wks87	Heart	0.7006	0.43
Hoxc5	KidneyC57bl6MAdult8wks87	Kidney	1.2428	213.26
Hoxc5	LiverC57bl6MAdult8wks87	Liver	1.1176	3.12
Hoxc5	LungC57bl6MAdult8wks87	Lung	0.8009	18.22
Hoxc5	SkmuscleC57bl6MAdult8wks87	Skeletal_Muscle	0.6102	208.45
Hoxc5	SpleenC57bl6MAdult8wks87	Spleen	0.9477	5.43
Hoxc5	WholebrainC57bl6MAdult8wks87	Whole_Brain	0.7356	87.44
Hoxc6	CerebellumC57bl6MAdult8wks88	Cerebellum	0.8671	0.02
Hoxc6	HeartC57bl6MAdult8wks88	Heart	0.7296	0.62
Hoxc6	KidneyC57bl6MAdult8wks88	Kidney	1.0486	868.5
Hoxc6	LiverC57bl6MAdult8wks88	Liver	1.0529	0.54
Hoxc6	LungC57bl6MAdult8wks88	Lung	0.7175	2.98
Hoxc6	SkmuscleC57bl6MAdult8wks88	Skeletal_Muscle	0.6407	292.12
Hoxc6	SpleenC57bl6MAdult8wks88	Spleen	1.1329	2.19
Hoxc6	WholebrainC57bl6MAdult8wks88	Whole_Brain	0.7415	29.91
Hoxc8	CerebellumC57bl6MAdult8wks89	Cerebellum	0.9696	0.02
Hoxc8	HeartC57bl6MAdult8wks89	Heart	0.7294	0.43
Hoxc8	KidneyC57bl6MAdult8wks89	Kidney	0.9751	1880.77
Hoxc8	LiverC57bl6MAdult8wks89	Liver	1.0137	4.63
Hoxc8	LungC57bl6MAdult8wks89	Lung	0.7856	0.02
Hoxc8	SkmuscleC57bl6MAdult8wks89	Skeletal_Muscle	0.6326	1792.44
Hoxc8	SpleenC57bl6MAdult8wks89	Spleen	1.104	2.17
Hoxc8	WholebrainC57bl6MAdult8wks89	Whole_Brain	0.7423	41.86
Hoxc9	CerebellumC57bl6MAdult8wks90	Cerebellum	0.9011	0.02
Hoxc9	HeartC57bl6MAdult8wks90	Heart	0.644	0.02
Hoxc9	KidneyC57bl6MAdult8wks90	Kidney	1.0005	1379.65
Hoxc9	LiverC57bl6MAdult8wks90	Liver	0.9838	0.23
Hoxc9	LungC57bl6MAdult8wks90	Lung	0.7169	0.22
Hoxc9	SkmuscleC57bl6MAdult8wks90	Skeletal_Muscle	0.594	1917.01
Hoxc9	SpleenC57bl6MAdult8wks90	Spleen	0.8762	3.24
Hoxc9	WholebrainC57bl6MAdult8wks90	Whole_Brain	0.8007	0.34
Hoxd10	CerebellumC57bl6MAdult8wks91	Cerebellum	1.0874	0.02
Hoxd10	HeartC57bl6MAdult8wks91	Heart	0.7191	2.69
Hoxd10	KidneyC57bl6MAdult8wks91	Kidney	0.8643	2450.81
Hoxd10	LiverC57bl6MAdult8wks91	Liver	0.9964	0.04
Hoxd10	LungC57bl6MAdult8wks91	Lung	0.7462	4.14
Hoxd10	SkmuscleC57bl6MAdult8wks91	Skeletal_Muscle	0.6789	179.14
Hoxd10	SpleenC57bl6MAdult8wks91	Spleen	0.934	0.86
Hoxd10	WholebrainC57bl6MAdult8wks91	Whole_Brain	0.8487	0.03
Hoxd11	CerebellumC57bl6MAdult8wks92	Cerebellum	0.9131	0.02
Hoxd11	HeartC57bl6MAdult8wks92	Heart	0.7034	0.02
Hoxd11	KidneyC57bl6MAdult8wks92	Kidney	0.8418	870.94
Hoxd11	LiverC57bl6MAdult8wks92	Liver	0.998	0.04
Hoxd11	LungC57bl6MAdult8wks92	Lung	0.742	0.02
Hoxd11	SkmuscleC57bl6MAdult8wks92	Skeletal_Muscle	0.6516	2.83
Hoxd11	SpleenC57bl6MAdult8wks92	Spleen	0.9598	0.02
Hoxd11	WholebrainC57bl6MAdult8wks92	Whole_Brain	0.7896	0.03
Hoxd12	CerebellumC57bl6MAdult8wks93	Cerebellum	0.9664	0.02
Hoxd12	HeartC57bl6MAdult8wks93	Heart	0.6572	0.02
Hoxd12	KidneyC57bl6MAdult8wks93	Kidney	0.92	1.04
Hoxd12	LiverC57bl6MAdult8wks93	Liver	0.9861	0.04
Hoxd12	LungC57bl6MAdult8wks93	Lung	0.7841	0.02
Hoxd12	SkmuscleC57bl6MAdult8wks93	Skeletal_Muscle	0.6501	0.06
Hoxd12	SpleenC57bl6MAdult8wks93	Spleen	0.9362	0.02
Hoxd12	WholebrainC57bl6MAdult8wks93	Whole_Brain	0.8508	0.03
Hoxd13	CerebellumC57bl6MAdult8wks94	Cerebellum	0.9685	1.33
Hoxd13	HeartC57bl6MAdult8wks94	Heart	0.6562	0.02
Hoxd13	KidneyC57bl6MAdult8wks94	Kidney	0.8833	0.02
Hoxd13	LiverC57bl6MAdult8wks94	Liver	0.934	0.04
Hoxd13	LungC57bl6MAdult8wks94	Lung	0.7067	1.59
Hoxd13	SkmuscleC57bl6MAdult8wks94	Skeletal_Muscle	0.6094	11.82
Hoxd13	SpleenC57bl6MAdult8wks94	Spleen	0.6261	0.1
Hoxd13	WholebrainC57bl6MAdult8wks94	Whole_Brain	0.8107	1.5
Hoxd1	CerebellumC57bl6MAdult8wks95	Cerebellum	0.7699	4.21
Hoxd1	HeartC57bl6MAdult8wks95	Heart	0.6473	0.02
Hoxd1	KidneyC57bl6MAdult8wks95	Kidney	1.2649	6.12
Hoxd1	LiverC57bl6MAdult8wks95	Liver	0.9939	0.04
Hoxd1	LungC57bl6MAdult8wks95	Lung	0.8288	0.56
Hoxd1	SkmuscleC57bl6MAdult8wks95	Skeletal_Muscle	0.5656	1.09
Hoxd1	SpleenC57bl6MAdult8wks95	Spleen	0.7935	0.28
Hoxd1	WholebrainC57bl6MAdult8wks95	Whole_Brain	0.7758	34.98
Hoxd3	CerebellumC57bl6MAdult8wks96	Cerebellum	0.8242	3
Hoxd3	HeartC57bl6MAdult8wks96	Heart	0.6599	1.72
Hoxd3	KidneyC57bl6MAdult8wks96	Kidney	1.2918	743.34
Hoxd3	LiverC57bl6MAdult8wks96	Liver	1.0762	4.73
Hoxd3	LungC57bl6MAdult8wks96	Lung	0.8502	1.74
Hoxd3	SkmuscleC57bl6MAdult8wks96	Skeletal_Muscle	0.5498	10.75
Hoxd3	SpleenC57bl6MAdult8wks96	Spleen	0.9635	2.78
Hoxd3	WholebrainC57bl6MAdult8wks96	Whole_Brain	0.7535	101.87
Hoxd8	CerebellumC57bl6MAdult8wks97	Cerebellum	0.9592	5.17
Hoxd8	HeartC57bl6MAdult8wks97	Heart	0.6949	123.41
Hoxd8	KidneyC57bl6MAdult8wks97	Kidney	0.9566	17339.8
Hoxd8	LiverC57bl6MAdult8wks97	Liver	1.0096	10.69
Hoxd8	LungC57bl6MAdult8wks97	Lung	0.7508	46.44
Hoxd8	SkmuscleC57bl6MAdult8wks97	Skeletal_Muscle	0.6572	2337.17
Hoxd8	SpleenC57bl6MAdult8wks97	Spleen	0.9328	85.72
Hoxd8	WholebrainC57bl6MAdult8wks97	Whole_Brain	0.8379	104.74
Ipf1	CerebellumC57bl6MAdult8wks98	Cerebellum	0.9045	0.02
Ipf1	HeartC57bl6MAdult8wks98	Heart	0.6246	0.08
Ipf1	KidneyC57bl6MAdult8wks98	Kidney	1.3522	0.02
Ipf1	LiverC57bl6MAdult8wks98	Liver	1.0244	6.02
Ipf1	LungC57bl6MAdult8wks98	Lung	0.7824	0.02
Ipf1	SkmuscleC57bl6MAdult8wks98	Skeletal_Muscle	0.5383	0.06
Ipf1	SpleenC57bl6MAdult8wks98	Spleen	0.8714	6.79
Ipf1	WholebrainC57bl6MAdult8wks98	Whole_Brain	0.8995	0.07
Irf3	CerebellumC57bl6MAdult8wks99	Cerebellum	0.809	3144.68
Irf3	HeartC57bl6MAdult8wks99	Heart	1.0469	2344.15
Irf3	KidneyC57bl6MAdult8wks99	Kidney	1.1667	4239.07
Irf3	LiverC57bl6MAdult8wks99	Liver	0.9824	5609.41
Irf3	LungC57bl6MAdult8wks99	Lung	1.3365	4082.24
Irf3	SkmuscleC57bl6MAdult8wks99	Skeletal_Muscle	0.8679	1329.03
Irf3	SpleenC57bl6MAdult8wks99	Spleen	1.5827	5455.28
Irf3	WholebrainC57bl6MAdult8wks99	Whole_Brain	0.8989	1706.88
Irf4	CerebellumC57bl6MAdult8wks100	Cerebellum	0.8853	5.21
Irf4	HeartC57bl6MAdult8wks100	Heart	1.1054	28.87
Irf4	KidneyC57bl6MAdult8wks100	Kidney	0.92	17.7
Irf4	LiverC57bl6MAdult8wks100	Liver	0.9983	9.59
Irf4	LungC57bl6MAdult8wks100	Lung	1.1584	134.85
Irf4	SkmuscleC57bl6MAdult8wks100	Skeletal_Muscle	1.0296	19.82
Irf4	SpleenC57bl6MAdult8wks100	Spleen	1.4511	1599.25
Irf4	WholebrainC57bl6MAdult8wks100	Whole_Brain	0.9409	3.87
Irf5	CerebellumC57bl6MAdult8wks101	Cerebellum	0.9084	213.59
Irf5	HeartC57bl6MAdult8wks101	Heart	1.1117	559.68
Irf5	KidneyC57bl6MAdult8wks101	Kidney	0.9234	1063.13
Irf5	LiverC57bl6MAdult8wks101	Liver	1.03	2880.59
Irf5	LungC57bl6MAdult8wks101	Lung	1.1849	2545.71
Irf5	SkmuscleC57bl6MAdult8wks101	Skeletal_Muscle	1.0264	403.44
Irf5	SpleenC57bl6MAdult8wks101	Spleen	1.5071	13850.9
Irf5	WholebrainC57bl6MAdult8wks101	Whole_Brain	0.9164	364.52
Irf6	CerebellumC57bl6MAdult8wks102	Cerebellum	0.9427	114.95
Irf6	HeartC57bl6MAdult8wks102	Heart	1.0325	74.29
Irf6	KidneyC57bl6MAdult8wks102	Kidney	0.9166	1400.22
Irf6	LiverC57bl6MAdult8wks102	Liver	1.0695	2087.21
Irf6	LungC57bl6MAdult8wks102	Lung	1.2598	801.24
Irf6	SkmuscleC57bl6MAdult8wks102	Skeletal_Muscle	0.9791	23.45
Irf6	SpleenC57bl6MAdult8wks102	Spleen	1.6907	121.97
Irf6	WholebrainC57bl6MAdult8wks102	Whole_Brain	0.8817	42.43
Irx2	CerebellumC57bl6MAdult8wks103	Cerebellum	0.7605	663.67
Irx2	HeartC57bl6MAdult8wks103	Heart	0.655	481.45
Irx2	KidneyC57bl6MAdult8wks103	Kidney	0.819	1344.21
Irx2	LiverC57bl6MAdult8wks103	Liver	0.9626	0.04
Irx2	LungC57bl6MAdult8wks103	Lung	0.9055	4289.77
Irx2	SkmuscleC57bl6MAdult8wks103	Skeletal_Muscle	0.6403	3.1
Irx2	SpleenC57bl6MAdult8wks103	Spleen	1.0277	0.62
Irx2	WholebrainC57bl6MAdult8wks103	Whole_Brain	0.7265	588.99
Irx3	CerebellumC57bl6MAdult8wks104	Cerebellum	0.7515	576.18
Irx3	HeartC57bl6MAdult8wks104	Heart	0.6081	2552.01
Irx3	KidneyC57bl6MAdult8wks104	Kidney	0.7916	3431.88
Irx3	LiverC57bl6MAdult8wks104	Liver	0.9906	33.32
Irx3	LungC57bl6MAdult8wks104	Lung	0.8381	4667.53
Irx3	SkmuscleC57bl6MAdult8wks104	Skeletal_Muscle	0.6131	230.14
Irx3	SpleenC57bl6MAdult8wks104	Spleen	0.9258	12.52
Irx3	WholebrainC57bl6MAdult8wks104	Whole_Brain	0.6971	333.68
Irx4	CerebellumC57bl6MAdult8wks105	Cerebellum	0.8225	12.17
Irx4	HeartC57bl6MAdult8wks105	Heart	0.6976	6131.54
Irx4	KidneyC57bl6MAdult8wks105	Kidney	0.8899	46.88
Irx4	LiverC57bl6MAdult8wks105	Liver	1.0444	0.04
Irx4	LungC57bl6MAdult8wks105	Lung	0.915	1.11
Irx4	SkmuscleC57bl6MAdult8wks105	Skeletal_Muscle	0.6533	1.3
Irx4	SpleenC57bl6MAdult8wks105	Spleen	1.0526	244.94
Irx4	WholebrainC57bl6MAdult8wks105	Whole_Brain	0.7137	70.13
Irx5	CerebellumC57bl6MAdult8wks106	Cerebellum	0.8147	604.83
Irx5	HeartC57bl6MAdult8wks106	Heart	0.6602	1262
Irx5	KidneyC57bl6MAdult8wks106	Kidney	0.7937	307.99
Irx5	LiverC57bl6MAdult8wks106	Liver	0.9494	0.67
Irx5	LungC57bl6MAdult8wks106	Lung	0.8694	3967.71
Irx5	SkmuscleC57bl6MAdult8wks106	Skeletal_Muscle	0.6122	34.13
Irx5	SpleenC57bl6MAdult8wks106	Spleen	1.0367	2.66
Irx5	WholebrainC57bl6MAdult8wks106	Whole_Brain	0.753	389.03
Irx6	CerebellumC57bl6MAdult8wks107	Cerebellum	0.8684	32.12
Irx6	HeartC57bl6MAdult8wks107	Heart	0.7053	0.68
Irx6	KidneyC57bl6MAdult8wks107	Kidney	0.8574	0.02
Irx6	LiverC57bl6MAdult8wks107	Liver	0.9956	0.04
Irx6	LungC57bl6MAdult8wks107	Lung	0.8535	1.53
Irx6	SkmuscleC57bl6MAdult8wks107	Skeletal_Muscle	0.6674	0.56
Irx6	SpleenC57bl6MAdult8wks107	Spleen	0.9162	0.02
Irx6	WholebrainC57bl6MAdult8wks107	Whole_Brain	0.7694	62.18
Isgf3g	CerebellumC57bl6MAdult8wks108	Cerebellum	0.7737	1138.2
Isgf3g	HeartC57bl6MAdult8wks108	Heart	1.0403	1044.56
Isgf3g	KidneyC57bl6MAdult8wks108	Kidney	1.1504	542.12
Isgf3g	LiverC57bl6MAdult8wks108	Liver	1.1073	2065.05
Isgf3g	LungC57bl6MAdult8wks108	Lung	1.1303	2207.81
Isgf3g	SkmuscleC57bl6MAdult8wks108	Skeletal_Muscle	0.8299	311.94
Isgf3g	SpleenC57bl6MAdult8wks108	Spleen	1.9119	4042.59
Isgf3g	WholebrainC57bl6MAdult8wks108	Whole_Brain	0.7445	295.23
Isl2	CerebellumC57bl6MAdult8wks109	Cerebellum	0.8122	1.88
Isl2	HeartC57bl6MAdult8wks109	Heart	0.6948	4.97
Isl2	KidneyC57bl6MAdult8wks109	Kidney	1.0758	1.03
Isl2	LiverC57bl6MAdult8wks109	Liver	1.1503	2.11
Isl2	LungC57bl6MAdult8wks109	Lung	0.7262	1.66
Isl2	SkmuscleC57bl6MAdult8wks109	Skeletal_Muscle	0.6278	0.06
Isl2	SpleenC57bl6MAdult8wks109	Spleen	0.7835	1.55
Isl2	WholebrainC57bl6MAdult8wks109	Whole_Brain	0.7335	9.63
Jundm2	CerebellumC57bl6MAdult8wks110	Cerebellum	1.0286	4426.08
Jundm2	HeartC57bl6MAdult8wks110	Heart	1.1964	933.06
Jundm2	KidneyC57bl6MAdult8wks110	Kidney	0.8009	1082.65
Jundm2	LiverC57bl6MAdult8wks110	Liver	0.8896	400.89
Jundm2	LungC57bl6MAdult8wks110	Lung	1.6082	4001.27
Jundm2	SkmuscleC57bl6MAdult8wks110	Skeletal_Muscle	0.9971	683.63
Jundm2	SpleenC57bl6MAdult8wks110	Spleen	1.2005	2061.53
Jundm2	WholebrainC57bl6MAdult8wks110	Whole_Brain	1.6389	5185.89
Klf7	CerebellumC57bl6MAdult8wks111	Cerebellum	0.9032	10729.1
Klf7	HeartC57bl6MAdult8wks111	Heart	1.4955	3888.13
Klf7	KidneyC57bl6MAdult8wks111	Kidney	1.0099	1724.35
Klf7	LiverC57bl6MAdult8wks111	Liver	0.8383	1010.6
Klf7	LungC57bl6MAdult8wks111	Lung	0.9762	8875.89
Klf7	SkmuscleC57bl6MAdult8wks111	Skeletal_Muscle	1.3183	3281.57
Klf7	SpleenC57bl6MAdult8wks111	Spleen	1.1452	3450.12
Klf7	WholebrainC57bl6MAdult8wks111	Whole_Brain	1.0962	7546.64
Lef1	CerebellumC57bl6MAdult8wks112	Cerebellum	0.5726	551.21
Lef1	HeartC57bl6MAdult8wks112	Heart	0.745	29.21
Lef1	KidneyC57bl6MAdult8wks112	Kidney	1.1012	48.24
Lef1	LiverC57bl6MAdult8wks112	Liver	1.3138	26.25
Lef1	LungC57bl6MAdult8wks112	Lung	0.9702	778.42
Lef1	SkmuscleC57bl6MAdult8wks112	Skeletal_Muscle	0.7123	2.22
Lef1	SpleenC57bl6MAdult8wks112	Spleen	1.3478	3342.38
Lef1	WholebrainC57bl6MAdult8wks112	Whole_Brain	0.7609	808.58
Lhx1	CerebellumC57bl6MAdult8wks113	Cerebellum	0.8745	9269
Lhx1	HeartC57bl6MAdult8wks113	Heart	0.6843	1.38
Lhx1	KidneyC57bl6MAdult8wks113	Kidney	1.124	3409.85
Lhx1	LiverC57bl6MAdult8wks113	Liver	1.1009	3.23
Lhx1	LungC57bl6MAdult8wks113	Lung	0.7655	16.93
Lhx1	SkmuscleC57bl6MAdult8wks113	Skeletal_Muscle	0.6096	0.06
Lhx1	SpleenC57bl6MAdult8wks113	Spleen	1.0792	16.6
Lhx1	WholebrainC57bl6MAdult8wks113	Whole_Brain	0.7995	1527.4
Lhx2	CerebellumC57bl6MAdult8wks114	Cerebellum	0.9438	3.49
Lhx2	HeartC57bl6MAdult8wks114	Heart	0.6037	0.32
Lhx2	KidneyC57bl6MAdult8wks114	Kidney	1.1758	0.58
Lhx2	LiverC57bl6MAdult8wks114	Liver	1.0982	130.63
Lhx2	LungC57bl6MAdult8wks114	Lung	0.7643	1.85
Lhx2	SkmuscleC57bl6MAdult8wks114	Skeletal_Muscle	0.5533	1.61
Lhx2	SpleenC57bl6MAdult8wks114	Spleen	0.8663	4.17
Lhx2	WholebrainC57bl6MAdult8wks114	Whole_Brain	0.8197	1377.84
Lhx3	CerebellumC57bl6MAdult8wks115	Cerebellum	0.7776	15.46
Lhx3	HeartC57bl6MAdult8wks115	Heart	0.7138	0.67
Lhx3	KidneyC57bl6MAdult8wks115	Kidney	1.05	0.87
Lhx3	LiverC57bl6MAdult8wks115	Liver	1.0219	0.21
Lhx3	LungC57bl6MAdult8wks115	Lung	0.8761	1.13
Lhx3	SkmuscleC57bl6MAdult8wks115	Skeletal_Muscle	0.6256	1.06
Lhx3	SpleenC57bl6MAdult8wks115	Spleen	1.2268	0.31
Lhx3	WholebrainC57bl6MAdult8wks115	Whole_Brain	0.7626	15.39
Lhx4	CerebellumC57bl6MAdult8wks116	Cerebellum	0.861	5.5
Lhx4	HeartC57bl6MAdult8wks116	Heart	0.6281	0.54
Lhx4	KidneyC57bl6MAdult8wks116	Kidney	1.086	2.68
Lhx4	LiverC57bl6MAdult8wks116	Liver	1.1686	0.34
Lhx4	LungC57bl6MAdult8wks116	Lung	0.8146	1.04
Lhx4	SkmuscleC57bl6MAdult8wks116	Skeletal_Muscle	0.592	0.06
Lhx4	SpleenC57bl6MAdult8wks116	Spleen	1.0468	1.72
Lhx4	WholebrainC57bl6MAdult8wks116	Whole_Brain	0.7814	61.99
Lhx5	CerebellumC57bl6MAdult8wks117	Cerebellum	0.8962	46.59
Lhx5	HeartC57bl6MAdult8wks117	Heart	0.7113	0.18
Lhx5	KidneyC57bl6MAdult8wks117	Kidney	1.1464	0.02
Lhx5	LiverC57bl6MAdult8wks117	Liver	1.0991	0.17
Lhx5	LungC57bl6MAdult8wks117	Lung	0.8394	0.3
Lhx5	SkmuscleC57bl6MAdult8wks117	Skeletal_Muscle	0.6604	0.06
Lhx5	SpleenC57bl6MAdult8wks117	Spleen	1.0445	0.11
Lhx5	WholebrainC57bl6MAdult8wks117	Whole_Brain	0.8019	20.43
Lhx6	CerebellumC57bl6MAdult8wks118	Cerebellum	0.8709	1.96
Lhx6	HeartC57bl6MAdult8wks118	Heart	0.6668	86.53
Lhx6	KidneyC57bl6MAdult8wks118	Kidney	1.3676	7.62
Lhx6	LiverC57bl6MAdult8wks118	Liver	1.2228	55.9
Lhx6	LungC57bl6MAdult8wks118	Lung	0.8408	85.08
Lhx6	SkmuscleC57bl6MAdult8wks118	Skeletal_Muscle	0.5787	40.95
Lhx6	SpleenC57bl6MAdult8wks118	Spleen	0.9536	26.39
Lhx6	WholebrainC57bl6MAdult8wks118	Whole_Brain	0.877	260.2
Lhx8	CerebellumC57bl6MAdult8wks119	Cerebellum	0.8878	0.38
Lhx8	HeartC57bl6MAdult8wks119	Heart	0.6931	1.15
Lhx8	KidneyC57bl6MAdult8wks119	Kidney	1.2392	0.11
Lhx8	LiverC57bl6MAdult8wks119	Liver	1.2486	0.04
Lhx8	LungC57bl6MAdult8wks119	Lung	0.8288	3.07
Lhx8	SkmuscleC57bl6MAdult8wks119	Skeletal_Muscle	0.5861	3.36
Lhx8	SpleenC57bl6MAdult8wks119	Spleen	0.8057	1.76
Lhx8	WholebrainC57bl6MAdult8wks119	Whole_Brain	0.9055	274.83
Lhx9	CerebellumC57bl6MAdult8wks120	Cerebellum	0.9086	107.29
Lhx9	HeartC57bl6MAdult8wks120	Heart	0.6176	2.81
Lhx9	KidneyC57bl6MAdult8wks120	Kidney	1.1554	0.57
Lhx9	LiverC57bl6MAdult8wks120	Liver	1.1085	4.05
Lhx9	LungC57bl6MAdult8wks120	Lung	0.8025	19.31
Lhx9	SkmuscleC57bl6MAdult8wks120	Skeletal_Muscle	0.5762	6.54
Lhx9	SpleenC57bl6MAdult8wks120	Spleen	0.8876	20.72
Lhx9	WholebrainC57bl6MAdult8wks120	Whole_Brain	0.7869	570.08
Lmx1a	CerebellumC57bl6MAdult8wks121	Cerebellum	0.859	8.68
Lmx1a	HeartC57bl6MAdult8wks121	Heart	0.7344	0.45
Lmx1a	KidneyC57bl6MAdult8wks121	Kidney	0.9968	3.99
Lmx1a	LiverC57bl6MAdult8wks121	Liver	1.0947	0.04
Lmx1a	LungC57bl6MAdult8wks121	Lung	0.8864	0.22
Lmx1a	SkmuscleC57bl6MAdult8wks121	Skeletal_Muscle	0.6653	7.7
Lmx1a	SpleenC57bl6MAdult8wks121	Spleen	1.2383	0.02
Lmx1a	WholebrainC57bl6MAdult8wks121	Whole_Brain	0.7918	19.98
Lmx1b	CerebellumC57bl6MAdult8wks122	Cerebellum	0.7439	13.29
Lmx1b	HeartC57bl6MAdult8wks122	Heart	0.727	1.05
Lmx1b	KidneyC57bl6MAdult8wks122	Kidney	1.0645	42.67
Lmx1b	LiverC57bl6MAdult8wks122	Liver	1.0802	0.04
Lmx1b	LungC57bl6MAdult8wks122	Lung	0.8844	2.91
Lmx1b	SkmuscleC57bl6MAdult8wks122	Skeletal_Muscle	0.6729	4.05
Lmx1b	SpleenC57bl6MAdult8wks122	Spleen	1.2195	0.29
Lmx1b	WholebrainC57bl6MAdult8wks122	Whole_Brain	0.7879	32.27
Mafb	CerebellumC57bl6MAdult8wks123	Cerebellum	0.9289	399.98
Mafb	HeartC57bl6MAdult8wks123	Heart	1.4871	1888.91
Mafb	KidneyC57bl6MAdult8wks123	Kidney	1.0585	1469.4
Mafb	LiverC57bl6MAdult8wks123	Liver	0.8031	3138.59
Mafb	LungC57bl6MAdult8wks123	Lung	1.0471	947.69
Mafb	SkmuscleC57bl6MAdult8wks123	Skeletal_Muscle	1.2012	2116.37
Mafb	SpleenC57bl6MAdult8wks123	Spleen	1.1721	11906.2
Mafb	WholebrainC57bl6MAdult8wks123	Whole_Brain	1.1745	1426.18
Mafk	CerebellumC57bl6MAdult8wks124	Cerebellum	0.9452	412.84
Mafk	HeartC57bl6MAdult8wks124	Heart	0.7769	1179.15
Mafk	KidneyC57bl6MAdult8wks124	Kidney	0.9524	1171.82
Mafk	LiverC57bl6MAdult8wks124	Liver	0.9923	580.46
Mafk	LungC57bl6MAdult8wks124	Lung	0.9072	2786.82
Mafk	SkmuscleC57bl6MAdult8wks124	Skeletal_Muscle	0.7393	361.02
Mafk	SpleenC57bl6MAdult8wks124	Spleen	1.0255	1448.9
Mafk	WholebrainC57bl6MAdult8wks124	Whole_Brain	0.9179	354.68
Max	CerebellumC57bl6MAdult8wks125	Cerebellum	0.9152	650.73
Max	HeartC57bl6MAdult8wks125	Heart	1.1358	309.62
Max	KidneyC57bl6MAdult8wks125	Kidney	1.17	141.56
Max	LiverC57bl6MAdult8wks125	Liver	1.0738	100.59
Max	LungC57bl6MAdult8wks125	Lung	1.1896	214.85
Max	SkmuscleC57bl6MAdult8wks125	Skeletal_Muscle	1.1302	84.68
Max	SpleenC57bl6MAdult8wks125	Spleen	1.0825	372.74
Max	WholebrainC57bl6MAdult8wks125	Whole_Brain	1.1333	247.85
Meis1	CerebellumC57bl6MAdult8wks126	Cerebellum	0.98	4255.14
Meis1	HeartC57bl6MAdult8wks126	Heart	1.1151	1855.82
Meis1	KidneyC57bl6MAdult8wks126	Kidney	0.8926	536.7
Meis1	LiverC57bl6MAdult8wks126	Liver	0.9944	244.22
Meis1	LungC57bl6MAdult8wks126	Lung	0.9862	3527.04
Meis1	SkmuscleC57bl6MAdult8wks126	Skeletal_Muscle	1.1648	371.6
Meis1	SpleenC57bl6MAdult8wks126	Spleen	0.9378	836.97
Meis1	WholebrainC57bl6MAdult8wks126	Whole_Brain	1.0181	1024.37
Meox1	CerebellumC57bl6MAdult8wks127	Cerebellum	0.8004	72.82
Meox1	HeartC57bl6MAdult8wks127	Heart	0.7207	2245.13
Meox1	KidneyC57bl6MAdult8wks127	Kidney	1.3091	1058.36
Meox1	LiverC57bl6MAdult8wks127	Liver	1.1131	81.69
Meox1	LungC57bl6MAdult8wks127	Lung	0.9039	1750.22
Meox1	SkmuscleC57bl6MAdult8wks127	Skeletal_Muscle	0.6284	989.94
Meox1	SpleenC57bl6MAdult8wks127	Spleen	0.8386	157.6
Meox1	WholebrainC57bl6MAdult8wks127	Whole_Brain	0.8074	156.61
Mrg1	CerebellumC57bl6MAdult8wks128	Cerebellum	0.9958	152.18
Mrg1	HeartC57bl6MAdult8wks128	Heart	1.062	2179.21
Mrg1	KidneyC57bl6MAdult8wks128	Kidney	0.8978	1423.33
Mrg1	LiverC57bl6MAdult8wks128	Liver	1.0031	489.6
Mrg1	LungC57bl6MAdult8wks128	Lung	0.946	1708.79
Mrg1	SkmuscleC57bl6MAdult8wks128	Skeletal_Muscle	1.1312	91.07
Mrg1	SpleenC57bl6MAdult8wks128	Spleen	0.98	562.52
Mrg1	WholebrainC57bl6MAdult8wks128	Whole_Brain	1.0376	8838.26
Mrg2	CerebellumC57bl6MAdult8wks129	Cerebellum	1.0781	2360.25
Mrg2	HeartC57bl6MAdult8wks129	Heart	1.0683	220.66
Mrg2	KidneyC57bl6MAdult8wks129	Kidney	0.8939	107.11
Mrg2	LiverC57bl6MAdult8wks129	Liver	1.0741	78.68
Mrg2	LungC57bl6MAdult8wks129	Lung	0.9403	414.32
Mrg2	SkmuscleC57bl6MAdult8wks129	Skeletal_Muscle	1.2274	60.16
Mrg2	SpleenC57bl6MAdult8wks129	Spleen	0.971	810.9
Mrg2	WholebrainC57bl6MAdult8wks129	Whole_Brain	1.0159	2037.76
Msx1	CerebellumC57bl6MAdult8wks130	Cerebellum	0.9108	5.77
Msx1	HeartC57bl6MAdult8wks130	Heart	0.6206	50.59
Msx1	KidneyC57bl6MAdult8wks130	Kidney	1.0024	6.04
Msx1	LiverC57bl6MAdult8wks130	Liver	1.0938	3.82
Msx1	LungC57bl6MAdult8wks130	Lung	0.7889	46.45
Msx1	SkmuscleC57bl6MAdult8wks130	Skeletal_Muscle	0.6171	43.18
Msx1	SpleenC57bl6MAdult8wks130	Spleen	1.0041	39.46
Msx1	WholebrainC57bl6MAdult8wks130	Whole_Brain	0.8087	79.26
Msx2	CerebellumC57bl6MAdult8wks131	Cerebellum	0.6863	928.2
Msx2	HeartC57bl6MAdult8wks131	Heart	0.6566	71.72
Msx2	KidneyC57bl6MAdult8wks131	Kidney	0.9793	27.49
Msx2	LiverC57bl6MAdult8wks131	Liver	1.0598	0.04
Msx2	LungC57bl6MAdult8wks131	Lung	0.7636	1.36
Msx2	SkmuscleC57bl6MAdult8wks131	Skeletal_Muscle	0.6063	0.75
Msx2	SpleenC57bl6MAdult8wks131	Spleen	0.957	0.16
Msx2	WholebrainC57bl6MAdult8wks131	Whole_Brain	0.8234	191.33
Msx3	CerebellumC57bl6MAdult8wks132	Cerebellum	0.8939	4.15
Msx3	HeartC57bl6MAdult8wks132	Heart	0.6058	0.04
Msx3	KidneyC57bl6MAdult8wks132	Kidney	0.9973	0.02
Msx3	LiverC57bl6MAdult8wks132	Liver	1.0432	0.42
Msx3	LungC57bl6MAdult8wks132	Lung	0.7097	1.55
Msx3	SkmuscleC57bl6MAdult8wks132	Skeletal_Muscle	0.5799	0.06
Msx3	SpleenC57bl6MAdult8wks132	Spleen	0.9138	0.89
Msx3	WholebrainC57bl6MAdult8wks132	Whole_Brain	0.8163	8.41
Mtf1	CerebellumC57bl6MAdult8wks133	Cerebellum	1.0222	1895.23
Mtf1	HeartC57bl6MAdult8wks133	Heart	1.3188	1073.27
Mtf1	KidneyC57bl6MAdult8wks133	Kidney	1.0071	1071.81
Mtf1	LiverC57bl6MAdult8wks133	Liver	0.8111	1228.87
Mtf1	LungC57bl6MAdult8wks133	Lung	0.8783	995.12
Mtf1	SkmuscleC57bl6MAdult8wks133	Skeletal_Muscle	1.1103	1018.74
Mtf1	SpleenC57bl6MAdult8wks133	Spleen	1.1763	1305.15
Mtf1	WholebrainC57bl6MAdult8wks133	Whole_Brain	1.1757	1160.51
Mybl1	CerebellumC57bl6MAdult8wks134	Cerebellum	1.0739	446.67
Mybl1	HeartC57bl6MAdult8wks134	Heart	0.9238	10.91
Mybl1	KidneyC57bl6MAdult8wks134	Kidney	1.0327	16.12
Mybl1	LiverC57bl6MAdult8wks134	Liver	1.014	8.01
Mybl1	LungC57bl6MAdult8wks134	Lung	1.0544	20.21
Mybl1	SkmuscleC57bl6MAdult8wks134	Skeletal_Muscle	0.8961	1.65
Mybl1	SpleenC57bl6MAdult8wks134	Spleen	1.1151	57.17
Mybl1	WholebrainC57bl6MAdult8wks134	Whole_Brain	0.9901	68.36
Myb	CerebellumC57bl6MAdult8wks135	Cerebellum	1.0631	33.01
Myb	HeartC57bl6MAdult8wks135	Heart	0.9605	25.32
Myb	KidneyC57bl6MAdult8wks135	Kidney	1.021	7.55
Myb	LiverC57bl6MAdult8wks135	Liver	1.0925	4.89
Myb	LungC57bl6MAdult8wks135	Lung	0.9997	1170.71
Myb	SkmuscleC57bl6MAdult8wks135	Skeletal_Muscle	0.9233	61.61
Myb	SpleenC57bl6MAdult8wks135	Spleen	1.0933	2016.01
Myb	WholebrainC57bl6MAdult8wks135	Whole_Brain	1.0044	75.61
Myf6	CerebellumC57bl6MAdult8wks136	Cerebellum	1.2236	1.88
Myf6	HeartC57bl6MAdult8wks136	Heart	0.9977	0.23
Myf6	KidneyC57bl6MAdult8wks136	Kidney	1.0141	0.51
Myf6	LiverC57bl6MAdult8wks136	Liver	1.0932	0.04
Myf6	LungC57bl6MAdult8wks136	Lung	1.1996	2.98
Myf6	SkmuscleC57bl6MAdult8wks136	Skeletal_Muscle	1.3736	16590.8
Myf6	SpleenC57bl6MAdult8wks136	Spleen	1.3706	1.48
Myf6	WholebrainC57bl6MAdult8wks136	Whole_Brain	1.089	2.1
Nkx1-2	CerebellumC57bl6MAdult8wks137	Cerebellum	0.8181	0.02
Nkx1-2	HeartC57bl6MAdult8wks137	Heart	0.8811	0.02
Nkx1-2	KidneyC57bl6MAdult8wks137	Kidney	0.9324	0.09
Nkx1-2	LiverC57bl6MAdult8wks137	Liver	1.1238	2.42
Nkx1-2	LungC57bl6MAdult8wks137	Lung	1.2036	0.02
Nkx1-2	SkmuscleC57bl6MAdult8wks137	Skeletal_Muscle	0.7962	0.06
Nkx1-2	SpleenC57bl6MAdult8wks137	Spleen	0.8834	8.11
Nkx1-2	WholebrainC57bl6MAdult8wks137	Whole_Brain	0.8366	2.83
Nkx2-2	CerebellumC57bl6MAdult8wks138	Cerebellum	0.8603	0.02
Nkx2-2	HeartC57bl6MAdult8wks138	Heart	0.9239	0.05
Nkx2-2	KidneyC57bl6MAdult8wks138	Kidney	0.9637	0.07
Nkx2-2	LiverC57bl6MAdult8wks138	Liver	0.8895	0.04
Nkx2-2	LungC57bl6MAdult8wks138	Lung	2.4099	0.44
Nkx2-2	SkmuscleC57bl6MAdult8wks138	Skeletal_Muscle	0.8792	0.17
Nkx2-2	SpleenC57bl6MAdult8wks138	Spleen	1.049	0.31
Nkx2-2	WholebrainC57bl6MAdult8wks138	Whole_Brain	0.8261	64.37
Nkx2-3	CerebellumC57bl6MAdult8wks139	Cerebellum	0.8538	0.02
Nkx2-3	HeartC57bl6MAdult8wks139	Heart	0.8533	0.1
Nkx2-3	KidneyC57bl6MAdult8wks139	Kidney	0.9574	0.02
Nkx2-3	LiverC57bl6MAdult8wks139	Liver	0.92	4.76
Nkx2-3	LungC57bl6MAdult8wks139	Lung	2.2863	0.02
Nkx2-3	SkmuscleC57bl6MAdult8wks139	Skeletal_Muscle	0.8198	0.06
Nkx2-3	SpleenC57bl6MAdult8wks139	Spleen	0.9552	1249.82
Nkx2-3	WholebrainC57bl6MAdult8wks139	Whole_Brain	0.8479	0.15
Nkx2-4	CerebellumC57bl6MAdult8wks140	Cerebellum	0.8543	0.02
Nkx2-4	HeartC57bl6MAdult8wks140	Heart	0.9609	0.99
Nkx2-4	KidneyC57bl6MAdult8wks140	Kidney	0.9392	0.02
Nkx2-4	LiverC57bl6MAdult8wks140	Liver	0.9177	0.04
Nkx2-4	LungC57bl6MAdult8wks140	Lung	2.3106	0.18
Nkx2-4	SkmuscleC57bl6MAdult8wks140	Skeletal_Muscle	0.9379	0.06
Nkx2-4	SpleenC57bl6MAdult8wks140	Spleen	1.0766	0.26
Nkx2-4	WholebrainC57bl6MAdult8wks140	Whole_Brain	0.8327	0.48
Nkx2-5	CerebellumC57bl6MAdult8wks141	Cerebellum	0.9338	0.02
Nkx2-5	HeartC57bl6MAdult8wks141	Heart	0.9773	2436.43
Nkx2-5	KidneyC57bl6MAdult8wks141	Kidney	0.9175	0.02
Nkx2-5	LiverC57bl6MAdult8wks141	Liver	0.8955	0.15
Nkx2-5	LungC57bl6MAdult8wks141	Lung	2.3065	11.48
Nkx2-5	SkmuscleC57bl6MAdult8wks141	Skeletal_Muscle	0.9602	0.06
Nkx2-5	SpleenC57bl6MAdult8wks141	Spleen	1.017	300.91
Nkx2-5	WholebrainC57bl6MAdult8wks141	Whole_Brain	0.8283	0.1
Nkx2-6	CerebellumC57bl6MAdult8wks142	Cerebellum	0.8737	0.02
Nkx2-6	HeartC57bl6MAdult8wks142	Heart	0.8981	0.02
Nkx2-6	KidneyC57bl6MAdult8wks142	Kidney	1.0157	0.27
Nkx2-6	LiverC57bl6MAdult8wks142	Liver	0.9022	27.08
Nkx2-6	LungC57bl6MAdult8wks142	Lung	2.0918	0.02
Nkx2-6	SkmuscleC57bl6MAdult8wks142	Skeletal_Muscle	0.9175	0.06
Nkx2-6	SpleenC57bl6MAdult8wks142	Spleen	0.9872	0.5
Nkx2-6	WholebrainC57bl6MAdult8wks142	Whole_Brain	0.8333	0.03
Nkx2-9	CerebellumC57bl6MAdult8wks143	Cerebellum	0.8052	105.57
Nkx2-9	HeartC57bl6MAdult8wks143	Heart	0.8599	6.02
Nkx2-9	KidneyC57bl6MAdult8wks143	Kidney	0.9217	0.71
Nkx2-9	LiverC57bl6MAdult8wks143	Liver	0.8624	0.04
Nkx2-9	LungC57bl6MAdult8wks143	Lung	2.405	15.54
Nkx2-9	SkmuscleC57bl6MAdult8wks143	Skeletal_Muscle	0.8645	0.06
Nkx2-9	SpleenC57bl6MAdult8wks143	Spleen	0.9909	1.89
Nkx2-9	WholebrainC57bl6MAdult8wks143	Whole_Brain	0.7738	185.53
Nkx3-1	CerebellumC57bl6MAdult8wks144	Cerebellum	0.7229	1.17
Nkx3-1	HeartC57bl6MAdult8wks144	Heart	0.8213	0.02
Nkx3-1	KidneyC57bl6MAdult8wks144	Kidney	0.9839	55.88
Nkx3-1	LiverC57bl6MAdult8wks144	Liver	0.9788	0.45
Nkx3-1	LungC57bl6MAdult8wks144	Lung	1.6691	0.53
Nkx3-1	SkmuscleC57bl6MAdult8wks144	Skeletal_Muscle	0.8272	0.06
Nkx3-1	SpleenC57bl6MAdult8wks144	Spleen	0.9453	0.02
Nkx3-1	WholebrainC57bl6MAdult8wks144	Whole_Brain	0.8042	40.74
Nkx6-1	CerebellumC57bl6MAdult8wks145	Cerebellum	0.7472	39.05
Nkx6-1	HeartC57bl6MAdult8wks145	Heart	0.7287	8.06
Nkx6-1	KidneyC57bl6MAdult8wks145	Kidney	1.2368	51.48
Nkx6-1	LiverC57bl6MAdult8wks145	Liver	1.1843	1.93
Nkx6-1	LungC57bl6MAdult8wks145	Lung	0.8494	23.09
Nkx6-1	SkmuscleC57bl6MAdult8wks145	Skeletal_Muscle	0.6273	6.5
Nkx6-1	SpleenC57bl6MAdult8wks145	Spleen	1.2355	4.44
Nkx6-1	WholebrainC57bl6MAdult8wks145	Whole_Brain	0.6606	210.51
Nr2f2	CerebellumC57bl6MAdult8wks146	Cerebellum	0.7703	2057.78
Nr2f2	HeartC57bl6MAdult8wks146	Heart	1.089	1485.59
Nr2f2	KidneyC57bl6MAdult8wks146	Kidney	1.4981	11291.3
Nr2f2	LiverC57bl6MAdult8wks146	Liver	1.5597	5835.32
Nr2f2	LungC57bl6MAdult8wks146	Lung	1.1872	9751.73
Nr2f2	SkmuscleC57bl6MAdult8wks146	Skeletal_Muscle	1.264	1057.89
Nr2f2	SpleenC57bl6MAdult8wks146	Spleen	0.833	4689.47
Nr2f2	WholebrainC57bl6MAdult8wks146	Whole_Brain	0.6047	2920.95
Obox3	CerebellumC57bl6MAdult8wks147	Cerebellum	0.7869	0.02
Obox3	HeartC57bl6MAdult8wks147	Heart	0.8488	0.16
Obox3	KidneyC57bl6MAdult8wks147	Kidney	0.9187	0.13
Obox3	LiverC57bl6MAdult8wks147	Liver	0.9257	0.24
Obox3	LungC57bl6MAdult8wks147	Lung	0.8033	0.26
Obox3	SkmuscleC57bl6MAdult8wks147	Skeletal_Muscle	0.8636	0.27
Obox3	SpleenC57bl6MAdult8wks147	Spleen	0.9339	0.16
Obox3	WholebrainC57bl6MAdult8wks147	Whole_Brain	0.8354	0.3
Og2x	CerebellumC57bl6MAdult8wks148	Cerebellum	0.9248	0.02
Og2x	HeartC57bl6MAdult8wks148	Heart	0.6358	0.57
Og2x	KidneyC57bl6MAdult8wks148	Kidney	1.107	1.87
Og2x	LiverC57bl6MAdult8wks148	Liver	1.0448	0.07
Og2x	LungC57bl6MAdult8wks148	Lung	0.6968	0.23
Og2x	SkmuscleC57bl6MAdult8wks148	Skeletal_Muscle	0.5776	2.18
Og2x	SpleenC57bl6MAdult8wks148	Spleen	0.9372	1.33
Og2x	WholebrainC57bl6MAdult8wks148	Whole_Brain	0.7721	1.55
Otp	CerebellumC57bl6MAdult8wks149	Cerebellum	0.7829	0.19
Otp	HeartC57bl6MAdult8wks149	Heart	0.6964	0.05
Otp	KidneyC57bl6MAdult8wks149	Kidney	1.4776	0.09
Otp	LiverC57bl6MAdult8wks149	Liver	1.1168	0.04
Otp	LungC57bl6MAdult8wks149	Lung	0.847	0.02
Otp	SkmuscleC57bl6MAdult8wks149	Skeletal_Muscle	0.6298	0.15
Otp	SpleenC57bl6MAdult8wks149	Spleen	1.1182	0.13
Otp	WholebrainC57bl6MAdult8wks149	Whole_Brain	0.7765	52.72
Otx1	CerebellumC57bl6MAdult8wks150	Cerebellum	0.8615	4.04
Otx1	HeartC57bl6MAdult8wks150	Heart	0.7425	0.33
Otx1	KidneyC57bl6MAdult8wks150	Kidney	0.9315	0.02
Otx1	LiverC57bl6MAdult8wks150	Liver	0.9301	0.04
Otx1	LungC57bl6MAdult8wks150	Lung	0.8039	42.49
Otx1	SkmuscleC57bl6MAdult8wks150	Skeletal_Muscle	0.7307	0.06
Otx1	SpleenC57bl6MAdult8wks150	Spleen	0.7198	0.73
Otx1	WholebrainC57bl6MAdult8wks150	Whole_Brain	0.819	120.88
Otx2	CerebellumC57bl6MAdult8wks151	Cerebellum	0.7935	1637.31
Otx2	HeartC57bl6MAdult8wks151	Heart	0.7656	0.51
Otx2	KidneyC57bl6MAdult8wks151	Kidney	0.8992	0.02
Otx2	LiverC57bl6MAdult8wks151	Liver	0.948	0.04
Otx2	LungC57bl6MAdult8wks151	Lung	0.9028	9.49
Otx2	SkmuscleC57bl6MAdult8wks151	Skeletal_Muscle	0.793	0.06
Otx2	SpleenC57bl6MAdult8wks151	Spleen	0.7042	0.02
Otx2	WholebrainC57bl6MAdult8wks151	Whole_Brain	0.7821	585.4
Pax4	CerebellumC57bl6MAdult8wks152	Cerebellum	0.7382	0.02
Pax4	HeartC57bl6MAdult8wks152	Heart	0.6503	0.02
Pax4	KidneyC57bl6MAdult8wks152	Kidney	1.287	0.02
Pax4	LiverC57bl6MAdult8wks152	Liver	1.0196	0.04
Pax4	LungC57bl6MAdult8wks152	Lung	0.7941	0.02
Pax4	SkmuscleC57bl6MAdult8wks152	Skeletal_Muscle	0.6351	0.06
Pax4	SpleenC57bl6MAdult8wks152	Spleen	1.1204	0.02
Pax4	WholebrainC57bl6MAdult8wks152	Whole_Brain	0.7995	0.25
Pax6	CerebellumC57bl6MAdult8wks153	Cerebellum	0.9051	11302.3
Pax6	HeartC57bl6MAdult8wks153	Heart	0.7078	16.29
Pax6	KidneyC57bl6MAdult8wks153	Kidney	1.1893	0.02
Pax6	LiverC57bl6MAdult8wks153	Liver	1.1955	0.04
Pax6	LungC57bl6MAdult8wks153	Lung	0.8051	1.44
Pax6	SkmuscleC57bl6MAdult8wks153	Skeletal_Muscle	0.6293	6.24
Pax6	SpleenC57bl6MAdult8wks153	Spleen	1.1783	8.64
Pax6	WholebrainC57bl6MAdult8wks153	Whole_Brain	0.8331	1698.19
Pax7	CerebellumC57bl6MAdult8wks154	Cerebellum	0.7931	3.69
Pax7	HeartC57bl6MAdult8wks154	Heart	0.6167	0.21
Pax7	KidneyC57bl6MAdult8wks154	Kidney	1.0357	0.02
Pax7	LiverC57bl6MAdult8wks154	Liver	1.0225	0.04
Pax7	LungC57bl6MAdult8wks154	Lung	0.7751	19.4
Pax7	SkmuscleC57bl6MAdult8wks154	Skeletal_Muscle	0.5915	221.3
Pax7	SpleenC57bl6MAdult8wks154	Spleen	1.0201	35.97
Pax7	WholebrainC57bl6MAdult8wks154	Whole_Brain	0.7507	144.43
Pbx1	CerebellumC57bl6MAdult8wks155	Cerebellum	0.8605	5794.3
Pbx1	HeartC57bl6MAdult8wks155	Heart	0.7771	5634.93
Pbx1	KidneyC57bl6MAdult8wks155	Kidney	0.9529	5124
Pbx1	LiverC57bl6MAdult8wks155	Liver	1.1742	1796.21
Pbx1	LungC57bl6MAdult8wks155	Lung	0.8257	8769.12
Pbx1	SkmuscleC57bl6MAdult8wks155	Skeletal_Muscle	0.8547	1710.67
Pbx1	SpleenC57bl6MAdult8wks155	Spleen	1.0398	2171.87
Pbx1	WholebrainC57bl6MAdult8wks155	Whole_Brain	0.8778	10961.8
Phox2a	CerebellumC57bl6MAdult8wks156	Cerebellum	0.8983	0.06
Phox2a	HeartC57bl6MAdult8wks156	Heart	0.6238	1.21
Phox2a	KidneyC57bl6MAdult8wks156	Kidney	0.9739	0.02
Phox2a	LiverC57bl6MAdult8wks156	Liver	1.0996	0.04
Phox2a	LungC57bl6MAdult8wks156	Lung	0.8003	0.77
Phox2a	SkmuscleC57bl6MAdult8wks156	Skeletal_Muscle	0.6311	0.06
Phox2a	SpleenC57bl6MAdult8wks156	Spleen	1.0604	0.02
Phox2a	WholebrainC57bl6MAdult8wks156	Whole_Brain	0.8418	10.28
Phox2b	CerebellumC57bl6MAdult8wks157	Cerebellum	0.8555	4.07
Phox2b	HeartC57bl6MAdult8wks157	Heart	0.6658	0.29
Phox2b	KidneyC57bl6MAdult8wks157	Kidney	1.0908	0.04
Phox2b	LiverC57bl6MAdult8wks157	Liver	1.1406	0.46
Phox2b	LungC57bl6MAdult8wks157	Lung	0.8006	0.83
Phox2b	SkmuscleC57bl6MAdult8wks157	Skeletal_Muscle	0.639	0.06
Phox2b	SpleenC57bl6MAdult8wks157	Spleen	1.0367	0.59
Phox2b	WholebrainC57bl6MAdult8wks157	Whole_Brain	0.7877	41.73
Pitx1	CerebellumC57bl6MAdult8wks158	Cerebellum	0.8533	0.3
Pitx1	HeartC57bl6MAdult8wks158	Heart	0.7929	0.51
Pitx1	KidneyC57bl6MAdult8wks158	Kidney	0.9118	1.68
Pitx1	LiverC57bl6MAdult8wks158	Liver	0.8657	0.36
Pitx1	LungC57bl6MAdult8wks158	Lung	0.8285	6.95
Pitx1	SkmuscleC57bl6MAdult8wks158	Skeletal_Muscle	0.8387	22.45
Pitx1	SpleenC57bl6MAdult8wks158	Spleen	0.7053	3.85
Pitx1	WholebrainC57bl6MAdult8wks158	Whole_Brain	0.8079	8.82
Pitx2	CerebellumC57bl6MAdult8wks159	Cerebellum	0.891	0.02
Pitx2	HeartC57bl6MAdult8wks159	Heart	0.7221	47.14
Pitx2	KidneyC57bl6MAdult8wks159	Kidney	0.9984	373.1
Pitx2	LiverC57bl6MAdult8wks159	Liver	0.9409	2.14
Pitx2	LungC57bl6MAdult8wks159	Lung	0.8881	26.72
Pitx2	SkmuscleC57bl6MAdult8wks159	Skeletal_Muscle	0.8059	775.83
Pitx2	SpleenC57bl6MAdult8wks159	Spleen	0.5629	2.47
Pitx2	WholebrainC57bl6MAdult8wks159	Whole_Brain	0.7946	118.68
Pitx3	CerebellumC57bl6MAdult8wks160	Cerebellum	0.9082	2.93
Pitx3	HeartC57bl6MAdult8wks160	Heart	0.7487	16.92
Pitx3	KidneyC57bl6MAdult8wks160	Kidney	0.9085	0.37
Pitx3	LiverC57bl6MAdult8wks160	Liver	0.8704	3097.91
Pitx3	LungC57bl6MAdult8wks160	Lung	0.9006	0.83
Pitx3	SkmuscleC57bl6MAdult8wks160	Skeletal_Muscle	0.8296	133.04
Pitx3	SpleenC57bl6MAdult8wks160	Spleen	0.6235	0.17
Pitx3	WholebrainC57bl6MAdult8wks160	Whole_Brain	0.8173	28.18
Pknox1	CerebellumC57bl6MAdult8wks161	Cerebellum	1.0162	1406.56
Pknox1	HeartC57bl6MAdult8wks161	Heart	1.0804	592
Pknox1	KidneyC57bl6MAdult8wks161	Kidney	0.9455	1249.63
Pknox1	LiverC57bl6MAdult8wks161	Liver	0.9743	766.49
Pknox1	LungC57bl6MAdult8wks161	Lung	0.9985	1142.1
Pknox1	SkmuscleC57bl6MAdult8wks161	Skeletal_Muscle	1.2341	392.76
Pknox1	SpleenC57bl6MAdult8wks161	Spleen	1.1467	1316.85
Pknox1	WholebrainC57bl6MAdult8wks161	Whole_Brain	1.0217	785.19
Pknox2	CerebellumC57bl6MAdult8wks162	Cerebellum	1.1975	1356.05
Pknox2	HeartC57bl6MAdult8wks162	Heart	1.085	311.88
Pknox2	KidneyC57bl6MAdult8wks162	Kidney	0.9608	68.99
Pknox2	LiverC57bl6MAdult8wks162	Liver	1.0223	37.54
Pknox2	LungC57bl6MAdult8wks162	Lung	1.0495	473.7
Pknox2	SkmuscleC57bl6MAdult8wks162	Skeletal_Muscle	1.2316	566.94
Pknox2	SpleenC57bl6MAdult8wks162	Spleen	1.0502	80.54
Pknox2	WholebrainC57bl6MAdult8wks162	Whole_Brain	1.0969	1032
Plagl1	CerebellumC57bl6MAdult8wks163	Cerebellum	1.0051	421.05
Plagl1	HeartC57bl6MAdult8wks163	Heart	1.664	172.6
Plagl1	KidneyC57bl6MAdult8wks163	Kidney	0.8499	199.72
Plagl1	LiverC57bl6MAdult8wks163	Liver	0.7054	34.03
Plagl1	LungC57bl6MAdult8wks163	Lung	0.8317	715.21
Plagl1	SkmuscleC57bl6MAdult8wks163	Skeletal_Muscle	1.6765	44.13
Plagl1	SpleenC57bl6MAdult8wks163	Spleen	1.0137	43.61
Plagl1	WholebrainC57bl6MAdult8wks163	Whole_Brain	1.1165	494.11
Pou2f1	CerebellumC57bl6MAdult8wks164	Cerebellum	0.9731	6151.25
Pou2f1	HeartC57bl6MAdult8wks164	Heart	0.6091	1525.04
Pou2f1	KidneyC57bl6MAdult8wks164	Kidney	1.0421	1632.57
Pou2f1	LiverC57bl6MAdult8wks164	Liver	1.0597	1565.11
Pou2f1	LungC57bl6MAdult8wks164	Lung	0.7267	3233.27
Pou2f1	SkmuscleC57bl6MAdult8wks164	Skeletal_Muscle	0.6396	1279.86
Pou2f1	SpleenC57bl6MAdult8wks164	Spleen	1.3246	5711.14
Pou2f1	WholebrainC57bl6MAdult8wks164	Whole_Brain	0.9168	3860.9
Pou2f2	CerebellumC57bl6MAdult8wks165	Cerebellum	0.9184	807.55
Pou2f2	HeartC57bl6MAdult8wks165	Heart	0.6137	136.51
Pou2f2	KidneyC57bl6MAdult8wks165	Kidney	0.9658	128.74
Pou2f2	LiverC57bl6MAdult8wks165	Liver	0.9929	198.46
Pou2f2	LungC57bl6MAdult8wks165	Lung	0.8953	868.45
Pou2f2	SkmuscleC57bl6MAdult8wks165	Skeletal_Muscle	0.5884	28.12
Pou2f2	SpleenC57bl6MAdult8wks165	Spleen	2.3428	10952.9
Pou2f2	WholebrainC57bl6MAdult8wks165	Whole_Brain	1.0466	562.63
Pou2f3	CerebellumC57bl6MAdult8wks166	Cerebellum	0.8932	18.21
Pou2f3	HeartC57bl6MAdult8wks166	Heart	0.575	2.5
Pou2f3	KidneyC57bl6MAdult8wks166	Kidney	0.9371	8.78
Pou2f3	LiverC57bl6MAdult8wks166	Liver	0.9491	1.95
Pou2f3	LungC57bl6MAdult8wks166	Lung	0.8349	1.27
Pou2f3	SkmuscleC57bl6MAdult8wks166	Skeletal_Muscle	0.5783	0.06
Pou2f3	SpleenC57bl6MAdult8wks166	Spleen	2.1358	2.39
Pou2f3	WholebrainC57bl6MAdult8wks166	Whole_Brain	1.0358	13.36
Pou3f1	CerebellumC57bl6MAdult8wks167	Cerebellum	0.8754	125.33
Pou3f1	HeartC57bl6MAdult8wks167	Heart	0.6488	20.98
Pou3f1	KidneyC57bl6MAdult8wks167	Kidney	1.11	5.62
Pou3f1	LiverC57bl6MAdult8wks167	Liver	0.9348	2.42
Pou3f1	LungC57bl6MAdult8wks167	Lung	0.7285	18.37
Pou3f1	SkmuscleC57bl6MAdult8wks167	Skeletal_Muscle	0.6427	39.22
Pou3f1	SpleenC57bl6MAdult8wks167	Spleen	1.2272	8.3
Pou3f1	WholebrainC57bl6MAdult8wks167	Whole_Brain	0.9423	2805.05
Pou3f2	CerebellumC57bl6MAdult8wks168	Cerebellum	0.8329	1091.94
Pou3f2	HeartC57bl6MAdult8wks168	Heart	0.6373	0.02
Pou3f2	KidneyC57bl6MAdult8wks168	Kidney	1.0085	0.2
Pou3f2	LiverC57bl6MAdult8wks168	Liver	0.983	0.04
Pou3f2	LungC57bl6MAdult8wks168	Lung	0.7541	10.67
Pou3f2	SkmuscleC57bl6MAdult8wks168	Skeletal_Muscle	0.633	0.27
Pou3f2	SpleenC57bl6MAdult8wks168	Spleen	1.3403	0.3
Pou3f2	WholebrainC57bl6MAdult8wks168	Whole_Brain	0.8395	1672.62
Pou3f3	CerebellumC57bl6MAdult8wks169	Cerebellum	0.8694	1348.44
Pou3f3	HeartC57bl6MAdult8wks169	Heart	0.5986	0.6
Pou3f3	KidneyC57bl6MAdult8wks169	Kidney	0.9559	2657.75
Pou3f3	LiverC57bl6MAdult8wks169	Liver	0.8644	0.04
Pou3f3	LungC57bl6MAdult8wks169	Lung	0.6743	19.48
Pou3f3	SkmuscleC57bl6MAdult8wks169	Skeletal_Muscle	0.5405	0.95
Pou3f3	SpleenC57bl6MAdult8wks169	Spleen	1.1336	0.5
Pou3f3	WholebrainC57bl6MAdult8wks169	Whole_Brain	0.9238	1972.82
Pou3f4	CerebellumC57bl6MAdult8wks170	Cerebellum	0.7541	451.09
Pou3f4	HeartC57bl6MAdult8wks170	Heart	0.7209	0.02
Pou3f4	KidneyC57bl6MAdult8wks170	Kidney	1.0901	0.21
Pou3f4	LiverC57bl6MAdult8wks170	Liver	0.9287	0.04
Pou3f4	LungC57bl6MAdult8wks170	Lung	0.679	7.16
Pou3f4	SkmuscleC57bl6MAdult8wks170	Skeletal_Muscle	0.6348	3.13
Pou3f4	SpleenC57bl6MAdult8wks170	Spleen	1.1528	0.13
Pou3f4	WholebrainC57bl6MAdult8wks170	Whole_Brain	0.8887	813.21
Pou4f3	CerebellumC57bl6MAdult8wks171	Cerebellum	0.9093	0.02
Pou4f3	HeartC57bl6MAdult8wks171	Heart	0.7224	0.02
Pou4f3	KidneyC57bl6MAdult8wks171	Kidney	1.1613	0.02
Pou4f3	LiverC57bl6MAdult8wks171	Liver	1.0464	0.04
Pou4f3	LungC57bl6MAdult8wks171	Lung	0.7644	0.53
Pou4f3	SkmuscleC57bl6MAdult8wks171	Skeletal_Muscle	0.6426	0.06
Pou4f3	SpleenC57bl6MAdult8wks171	Spleen	1.0369	0.24
Pou4f3	WholebrainC57bl6MAdult8wks171	Whole_Brain	0.8021	8.27
Pou6f1	CerebellumC57bl6MAdult8wks172	Cerebellum	0.8615	2584.4
Pou6f1	HeartC57bl6MAdult8wks172	Heart	0.7245	238.36
Pou6f1	KidneyC57bl6MAdult8wks172	Kidney	1.1176	796.43
Pou6f1	LiverC57bl6MAdult8wks172	Liver	0.9356	221.94
Pou6f1	LungC57bl6MAdult8wks172	Lung	0.8	542.42
Pou6f1	SkmuscleC57bl6MAdult8wks172	Skeletal_Muscle	0.6842	172.98
Pou6f1	SpleenC57bl6MAdult8wks172	Spleen	0.8249	870.91
Pou6f1	WholebrainC57bl6MAdult8wks172	Whole_Brain	0.9416	1654.4
Prop1	CerebellumC57bl6MAdult8wks173	Cerebellum	0.8504	0.02
Prop1	HeartC57bl6MAdult8wks173	Heart	0.7087	0.02
Prop1	KidneyC57bl6MAdult8wks173	Kidney	1.1556	0.02
Prop1	LiverC57bl6MAdult8wks173	Liver	1.0598	0.04
Prop1	LungC57bl6MAdult8wks173	Lung	0.8301	0.02
Prop1	SkmuscleC57bl6MAdult8wks173	Skeletal_Muscle	0.672	0.06
Prop1	SpleenC57bl6MAdult8wks173	Spleen	0.9799	0.02
Prop1	WholebrainC57bl6MAdult8wks173	Whole_Brain	0.8254	0.03
Prrx1	CerebellumC57bl6MAdult8wks174	Cerebellum	0.8705	913.31
Prrx1	HeartC57bl6MAdult8wks174	Heart	0.5942	3505.83
Prrx1	KidneyC57bl6MAdult8wks174	Kidney	1.3907	362.61
Prrx1	LiverC57bl6MAdult8wks174	Liver	1.1848	196.06
Prrx1	LungC57bl6MAdult8wks174	Lung	0.7282	818.62
Prrx1	SkmuscleC57bl6MAdult8wks174	Skeletal_Muscle	0.5883	2819.11
Prrx1	SpleenC57bl6MAdult8wks174	Spleen	1.0327	744.04
Prrx1	WholebrainC57bl6MAdult8wks174	Whole_Brain	0.8218	740.83
Prrx2	CerebellumC57bl6MAdult8wks175	Cerebellum	0.7938	47.32
Prrx2	HeartC57bl6MAdult8wks175	Heart	0.6619	33.1
Prrx2	KidneyC57bl6MAdult8wks175	Kidney	1.4175	41.03
Prrx2	LiverC57bl6MAdult8wks175	Liver	1.0107	1.03
Prrx2	LungC57bl6MAdult8wks175	Lung	0.7789	56.91
Prrx2	SkmuscleC57bl6MAdult8wks175	Skeletal_Muscle	0.605	115.93
Prrx2	SpleenC57bl6MAdult8wks175	Spleen	0.9743	328.44
Prrx2	WholebrainC57bl6MAdult8wks175	Whole_Brain	0.8304	89.44
Rara	CerebellumC57bl6MAdult8wks176	Cerebellum	0.793	1553.19
Rara	HeartC57bl6MAdult8wks176	Heart	1.0207	388.09
Rara	KidneyC57bl6MAdult8wks176	Kidney	1.8563	1241.38
Rara	LiverC57bl6MAdult8wks176	Liver	1.9004	843.55
Rara	LungC57bl6MAdult8wks176	Lung	1.0772	1638.82
Rara	SkmuscleC57bl6MAdult8wks176	Skeletal_Muscle	1.1231	228.62
Rara	SpleenC57bl6MAdult8wks176	Spleen	0.8351	3005.42
Rara	WholebrainC57bl6MAdult8wks176	Whole_Brain	0.5553	526.04
Rax	CerebellumC57bl6MAdult8wks177	Cerebellum	0.8059	0.26
Rax	HeartC57bl6MAdult8wks177	Heart	0.6489	2.25
Rax	KidneyC57bl6MAdult8wks177	Kidney	1.305	1.16
Rax	LiverC57bl6MAdult8wks177	Liver	0.9313	0.23
Rax	LungC57bl6MAdult8wks177	Lung	0.846	1.78
Rax	SkmuscleC57bl6MAdult8wks177	Skeletal_Muscle	0.6261	2.91
Rax	SpleenC57bl6MAdult8wks177	Spleen	0.8554	2.57
Rax	WholebrainC57bl6MAdult8wks177	Whole_Brain	0.8294	13.89
Rfx3	CerebellumC57bl6MAdult8wks178	Cerebellum	1.1562	750.06
Rfx3	HeartC57bl6MAdult8wks178	Heart	0.9049	12.39
Rfx3	KidneyC57bl6MAdult8wks178	Kidney	0.8976	44.6
Rfx3	LiverC57bl6MAdult8wks178	Liver	0.8326	41.14
Rfx3	LungC57bl6MAdult8wks178	Lung	1.1539	117.28
Rfx3	SkmuscleC57bl6MAdult8wks178	Skeletal_Muscle	0.9595	8.52
Rfx3	SpleenC57bl6MAdult8wks178	Spleen	1.1797	310.54
Rfx3	WholebrainC57bl6MAdult8wks178	Whole_Brain	1.613	227.86
Rfx4	CerebellumC57bl6MAdult8wks179	Cerebellum	1.0853	2192.24
Rfx4	HeartC57bl6MAdult8wks179	Heart	0.9611	2.79
Rfx4	KidneyC57bl6MAdult8wks179	Kidney	0.8959	2.84
Rfx4	LiverC57bl6MAdult8wks179	Liver	0.838	661.77
Rfx4	LungC57bl6MAdult8wks179	Lung	1.2093	18.33
Rfx4	SkmuscleC57bl6MAdult8wks179	Skeletal_Muscle	1.0952	2.59
Rfx4	SpleenC57bl6MAdult8wks179	Spleen	1.1401	7.03
Rfx4	WholebrainC57bl6MAdult8wks179	Whole_Brain	1.7961	1612.78
Rxra	CerebellumC57bl6MAdult8wks180	Cerebellum	0.7796	588.05
Rxra	HeartC57bl6MAdult8wks180	Heart	1.0805	416.73
Rxra	KidneyC57bl6MAdult8wks180	Kidney	1.488	2141.56
Rxra	LiverC57bl6MAdult8wks180	Liver	1.4464	7486.11
Rxra	LungC57bl6MAdult8wks180	Lung	1.0271	846.81
Rxra	SkmuscleC57bl6MAdult8wks180	Skeletal_Muscle	1.2221	468.44
Rxra	SpleenC57bl6MAdult8wks180	Spleen	1.0711	1053.46
Rxra	WholebrainC57bl6MAdult8wks180	Whole_Brain	0.6071	233.65
Sfpi1	CerebellumC57bl6MAdult8wks181	Cerebellum	0.752	109.73
Sfpi1	HeartC57bl6MAdult8wks181	Heart	1.5052	637.04
Sfpi1	KidneyC57bl6MAdult8wks181	Kidney	1.0305	375.58
Sfpi1	LiverC57bl6MAdult8wks181	Liver	0.8617	1013
Sfpi1	LungC57bl6MAdult8wks181	Lung	1.394	3249.65
Sfpi1	SkmuscleC57bl6MAdult8wks181	Skeletal_Muscle	1.169	194.55
Sfpi1	SpleenC57bl6MAdult8wks181	Spleen	2.7124	10480.8
Sfpi1	WholebrainC57bl6MAdult8wks181	Whole_Brain	0.8636	345.02
Shox2	CerebellumC57bl6MAdult8wks182	Cerebellum	0.8276	0.05
Shox2	HeartC57bl6MAdult8wks182	Heart	0.6808	5.16
Shox2	KidneyC57bl6MAdult8wks182	Kidney	1.0828	0.02
Shox2	LiverC57bl6MAdult8wks182	Liver	0.9984	0.04
Shox2	LungC57bl6MAdult8wks182	Lung	0.7816	1.45
Shox2	SkmuscleC57bl6MAdult8wks182	Skeletal_Muscle	0.6243	8.12
Shox2	SpleenC57bl6MAdult8wks182	Spleen	0.9634	0.18
Shox2	WholebrainC57bl6MAdult8wks182	Whole_Brain	0.7998	54.54
Six1	CerebellumC57bl6MAdult8wks183	Cerebellum	0.9294	37.33
Six1	HeartC57bl6MAdult8wks183	Heart	0.8688	86.63
Six1	KidneyC57bl6MAdult8wks183	Kidney	0.8246	5.17
Six1	LiverC57bl6MAdult8wks183	Liver	0.9151	0.6
Six1	LungC57bl6MAdult8wks183	Lung	0.9297	407.22
Six1	SkmuscleC57bl6MAdult8wks183	Skeletal_Muscle	0.8815	3009.28
Six1	SpleenC57bl6MAdult8wks183	Spleen	0.8094	0.72
Six1	WholebrainC57bl6MAdult8wks183	Whole_Brain	0.8839	50.49
Six2	CerebellumC57bl6MAdult8wks184	Cerebellum	0.8576	4.59
Six2	HeartC57bl6MAdult8wks184	Heart	0.833	18.84
Six2	KidneyC57bl6MAdult8wks184	Kidney	0.7734	1.52
Six2	LiverC57bl6MAdult8wks184	Liver	0.9016	0.69
Six2	LungC57bl6MAdult8wks184	Lung	0.8466	5.09
Six2	SkmuscleC57bl6MAdult8wks184	Skeletal_Muscle	0.8669	738.03
Six2	SpleenC57bl6MAdult8wks184	Spleen	0.7347	12.03
Six2	WholebrainC57bl6MAdult8wks184	Whole_Brain	0.8658	72.76
Six3	CerebellumC57bl6MAdult8wks185	Cerebellum	0.8735	1.16
Six3	HeartC57bl6MAdult8wks185	Heart	0.7602	0.11
Six3	KidneyC57bl6MAdult8wks185	Kidney	0.797	0.19
Six3	LiverC57bl6MAdult8wks185	Liver	1.059	0.04
Six3	LungC57bl6MAdult8wks185	Lung	0.7908	17.62
Six3	SkmuscleC57bl6MAdult8wks185	Skeletal_Muscle	0.7607	0.22
Six3	SpleenC57bl6MAdult8wks185	Spleen	0.7405	8.63
Six3	WholebrainC57bl6MAdult8wks185	Whole_Brain	0.842	1469.53
Six4	CerebellumC57bl6MAdult8wks186	Cerebellum	0.9297	229.64
Six4	HeartC57bl6MAdult8wks186	Heart	0.8991	997.21
Six4	KidneyC57bl6MAdult8wks186	Kidney	0.8116	526
Six4	LiverC57bl6MAdult8wks186	Liver	0.9248	5.94
Six4	LungC57bl6MAdult8wks186	Lung	1.0088	1294.22
Six4	SkmuscleC57bl6MAdult8wks186	Skeletal_Muscle	1.0492	4538.45
Six4	SpleenC57bl6MAdult8wks186	Spleen	1.1465	19.24
Six4	WholebrainC57bl6MAdult8wks186	Whole_Brain	0.9012	319.08
Six6	CerebellumC57bl6MAdult8wks187	Cerebellum	1.0018	0.02
Six6	HeartC57bl6MAdult8wks187	Heart	0.7971	0.02
Six6	KidneyC57bl6MAdult8wks187	Kidney	0.7856	0.02
Six6	LiverC57bl6MAdult8wks187	Liver	0.9708	0.04
Six6	LungC57bl6MAdult8wks187	Lung	0.8086	0.02
Six6	SkmuscleC57bl6MAdult8wks187	Skeletal_Muscle	0.764	0.48
Six6	SpleenC57bl6MAdult8wks187	Spleen	0.6845	0.03
Six6	WholebrainC57bl6MAdult8wks187	Whole_Brain	0.8767	29.54
Sox11	CerebellumC57bl6MAdult8wks188	Cerebellum	0.7444	96.62
Sox11	HeartC57bl6MAdult8wks188	Heart	0.7716	1.41
Sox11	KidneyC57bl6MAdult8wks188	Kidney	0.9383	6.91
Sox11	LiverC57bl6MAdult8wks188	Liver	0.9211	0.44
Sox11	LungC57bl6MAdult8wks188	Lung	1.0691	684.66
Sox11	SkmuscleC57bl6MAdult8wks188	Skeletal_Muscle	0.6295	2.51
Sox11	SpleenC57bl6MAdult8wks188	Spleen	0.805	10.5
Sox11	WholebrainC57bl6MAdult8wks188	Whole_Brain	0.9481	358.78
Sox12	CerebellumC57bl6MAdult8wks189	Cerebellum	0.7139	50.41
Sox12	HeartC57bl6MAdult8wks189	Heart	0.7407	71.28
Sox12	KidneyC57bl6MAdult8wks189	Kidney	0.9256	136.95
Sox12	LiverC57bl6MAdult8wks189	Liver	0.881	88.33
Sox12	LungC57bl6MAdult8wks189	Lung	0.9923	93.19
Sox12	SkmuscleC57bl6MAdult8wks189	Skeletal_Muscle	0.5902	1.48
Sox12	SpleenC57bl6MAdult8wks189	Spleen	0.7141	81.3
Sox12	WholebrainC57bl6MAdult8wks189	Whole_Brain	0.9043	157.42
Sox13	CerebellumC57bl6MAdult8wks190	Cerebellum	0.7485	450.46
Sox13	HeartC57bl6MAdult8wks190	Heart	0.6749	709.74
Sox13	KidneyC57bl6MAdult8wks190	Kidney	0.8873	1973.57
Sox13	LiverC57bl6MAdult8wks190	Liver	0.952	538.87
Sox13	LungC57bl6MAdult8wks190	Lung	0.8122	3778.48
Sox13	SkmuscleC57bl6MAdult8wks190	Skeletal_Muscle	0.7019	195.29
Sox13	SpleenC57bl6MAdult8wks190	Spleen	0.8597	450.17
Sox13	WholebrainC57bl6MAdult8wks190	Whole_Brain	0.8213	595.88
Sox14	CerebellumC57bl6MAdult8wks191	Cerebellum	0.8422	65.67
Sox14	HeartC57bl6MAdult8wks191	Heart	0.6596	0.02
Sox14	KidneyC57bl6MAdult8wks191	Kidney	0.8899	1.52
Sox14	LiverC57bl6MAdult8wks191	Liver	1.0246	0.04
Sox14	LungC57bl6MAdult8wks191	Lung	0.8098	14.71
Sox14	SkmuscleC57bl6MAdult8wks191	Skeletal_Muscle	0.6224	0.06
Sox14	SpleenC57bl6MAdult8wks191	Spleen	0.8462	0.02
Sox14	WholebrainC57bl6MAdult8wks191	Whole_Brain	0.8319	198.19
Sox15	CerebellumC57bl6MAdult8wks192	Cerebellum	0.8493	1.41
Sox15	HeartC57bl6MAdult8wks192	Heart	0.6025	0.4
Sox15	KidneyC57bl6MAdult8wks192	Kidney	0.7315	3.6
Sox15	LiverC57bl6MAdult8wks192	Liver	0.9533	1.58
Sox15	LungC57bl6MAdult8wks192	Lung	0.6547	3.41
Sox15	SkmuscleC57bl6MAdult8wks192	Skeletal_Muscle	0.6016	0.53
Sox15	SpleenC57bl6MAdult8wks192	Spleen	0.8812	10.59
Sox15	WholebrainC57bl6MAdult8wks192	Whole_Brain	0.7464	3.63
Sox17	CerebellumC57bl6MAdult8wks193	Cerebellum	0.9764	2.43
Sox17	HeartC57bl6MAdult8wks193	Heart	0.6395	11.31
Sox17	KidneyC57bl6MAdult8wks193	Kidney	0.8561	16.79
Sox17	LiverC57bl6MAdult8wks193	Liver	1.018	6.08
Sox17	LungC57bl6MAdult8wks193	Lung	0.6775	116.22
Sox17	SkmuscleC57bl6MAdult8wks193	Skeletal_Muscle	0.7185	10.99
Sox17	SpleenC57bl6MAdult8wks193	Spleen	0.7328	8.5
Sox17	WholebrainC57bl6MAdult8wks193	Whole_Brain	0.9639	6
Sox18	CerebellumC57bl6MAdult8wks194	Cerebellum	0.8027	1655.84
Sox18	HeartC57bl6MAdult8wks194	Heart	0.639	8065.85
Sox18	KidneyC57bl6MAdult8wks194	Kidney	0.8138	3697.53
Sox18	LiverC57bl6MAdult8wks194	Liver	0.8876	2142.33
Sox18	LungC57bl6MAdult8wks194	Lung	0.7853	20139.4
Sox18	SkmuscleC57bl6MAdult8wks194	Skeletal_Muscle	0.589	3131.9
Sox18	SpleenC57bl6MAdult8wks194	Spleen	0.7041	2924.58
Sox18	WholebrainC57bl6MAdult8wks194	Whole_Brain	0.7854	2086.38
Sox1	CerebellumC57bl6MAdult8wks195	Cerebellum	0.9544	0.02
Sox1	HeartC57bl6MAdult8wks195	Heart	0.6359	0.02
Sox1	KidneyC57bl6MAdult8wks195	Kidney	0.8152	0.02
Sox1	LiverC57bl6MAdult8wks195	Liver	0.9474	0.04
Sox1	LungC57bl6MAdult8wks195	Lung	0.8204	0.18
Sox1	SkmuscleC57bl6MAdult8wks195	Skeletal_Muscle	0.6612	0.06
Sox1	SpleenC57bl6MAdult8wks195	Spleen	0.8226	0.02
Sox1	WholebrainC57bl6MAdult8wks195	Whole_Brain	0.9817	0.03
Sox30	CerebellumC57bl6MAdult8wks196	Cerebellum	0.7439	2.94
Sox30	HeartC57bl6MAdult8wks196	Heart	0.7879	99.61
Sox30	KidneyC57bl6MAdult8wks196	Kidney	0.9096	2.81
Sox30	LiverC57bl6MAdult8wks196	Liver	0.9764	1.16
Sox30	LungC57bl6MAdult8wks196	Lung	0.8326	21.2
Sox30	SkmuscleC57bl6MAdult8wks196	Skeletal_Muscle	0.7087	4.56
Sox30	SpleenC57bl6MAdult8wks196	Spleen	0.8833	8.27
Sox30	WholebrainC57bl6MAdult8wks196	Whole_Brain	0.7762	16.91
Sox4	CerebellumC57bl6MAdult8wks197	Cerebellum	0.7692	375.45
Sox4	HeartC57bl6MAdult8wks197	Heart	0.7699	1734.81
Sox4	KidneyC57bl6MAdult8wks197	Kidney	0.9971	1183.2
Sox4	LiverC57bl6MAdult8wks197	Liver	0.9721	240.22
Sox4	LungC57bl6MAdult8wks197	Lung	0.8489	5322.15
Sox4	SkmuscleC57bl6MAdult8wks197	Skeletal_Muscle	0.6307	239.51
Sox4	SpleenC57bl6MAdult8wks197	Spleen	0.7741	1177.97
Sox4	WholebrainC57bl6MAdult8wks197	Whole_Brain	0.8405	1702.81
Sox5	CerebellumC57bl6MAdult8wks198	Cerebellum	0.6981	216.77
Sox5	HeartC57bl6MAdult8wks198	Heart	0.7694	93.99
Sox5	KidneyC57bl6MAdult8wks198	Kidney	0.9143	105.65
Sox5	LiverC57bl6MAdult8wks198	Liver	0.9486	701.17
Sox5	LungC57bl6MAdult8wks198	Lung	1.0264	286.72
Sox5	SkmuscleC57bl6MAdult8wks198	Skeletal_Muscle	0.6084	29.78
Sox5	SpleenC57bl6MAdult8wks198	Spleen	0.6532	343.74
Sox5	WholebrainC57bl6MAdult8wks198	Whole_Brain	0.9971	1582.44
Sox7	CerebellumC57bl6MAdult8wks199	Cerebellum	0.8147	36.76
Sox7	HeartC57bl6MAdult8wks199	Heart	0.687	780.07
Sox7	KidneyC57bl6MAdult8wks199	Kidney	0.8433	175.31
Sox7	LiverC57bl6MAdult8wks199	Liver	0.9401	139.73
Sox7	LungC57bl6MAdult8wks199	Lung	0.8508	3119.26
Sox7	SkmuscleC57bl6MAdult8wks199	Skeletal_Muscle	0.6436	250.76
Sox7	SpleenC57bl6MAdult8wks199	Spleen	0.7064	81.19
Sox7	WholebrainC57bl6MAdult8wks199	Whole_Brain	0.8207	73.55
Sox8	CerebellumC57bl6MAdult8wks200	Cerebellum	0.7899	1582.96
Sox8	HeartC57bl6MAdult8wks200	Heart	0.6201	16.87
Sox8	KidneyC57bl6MAdult8wks200	Kidney	0.8677	18.82
Sox8	LiverC57bl6MAdult8wks200	Liver	0.9525	2.59
Sox8	LungC57bl6MAdult8wks200	Lung	0.7698	17.24
Sox8	SkmuscleC57bl6MAdult8wks200	Skeletal_Muscle	0.6141	13.8
Sox8	SpleenC57bl6MAdult8wks200	Spleen	0.7268	44.63
Sox8	WholebrainC57bl6MAdult8wks200	Whole_Brain	0.7837	2192.72
Sp4	CerebellumC57bl6MAdult8wks201	Cerebellum	0.9852	1045.35
Sp4	HeartC57bl6MAdult8wks201	Heart	1.6989	287.21
Sp4	KidneyC57bl6MAdult8wks201	Kidney	1.0217	145.75
Sp4	LiverC57bl6MAdult8wks201	Liver	0.8619	138.01
Sp4	LungC57bl6MAdult8wks201	Lung	0.8354	384.07
Sp4	SkmuscleC57bl6MAdult8wks201	Skeletal_Muscle	1.3602	107.78
Sp4	SpleenC57bl6MAdult8wks201	Spleen	1.2738	715.16
Sp4	WholebrainC57bl6MAdult8wks201	Whole_Brain	1.3808	687.53
Spic	CerebellumC57bl6MAdult8wks202	Cerebellum	0.6944	3.36
Spic	HeartC57bl6MAdult8wks202	Heart	1.2123	46.57
Spic	KidneyC57bl6MAdult8wks202	Kidney	0.8103	20.16
Spic	LiverC57bl6MAdult8wks202	Liver	0.8933	385.53
Spic	LungC57bl6MAdult8wks202	Lung	1.217	68.39
Spic	SkmuscleC57bl6MAdult8wks202	Skeletal_Muscle	1.0421	39.76
Spic	SpleenC57bl6MAdult8wks202	Spleen	2.3304	19036.9
Spic	WholebrainC57bl6MAdult8wks202	Whole_Brain	0.7648	10.21
Srf	CerebellumC57bl6MAdult8wks203	Cerebellum	1.0489	2043.35
Srf	HeartC57bl6MAdult8wks203	Heart	1.1122	5739.2
Srf	KidneyC57bl6MAdult8wks203	Kidney	1.1017	2304.51
Srf	LiverC57bl6MAdult8wks203	Liver	1.1431	1894.77
Srf	LungC57bl6MAdult8wks203	Lung	1.1285	2587.76
Srf	SkmuscleC57bl6MAdult8wks203	Skeletal_Muscle	1.0299	6383.93
Srf	SpleenC57bl6MAdult8wks203	Spleen	1.0263	3028.64
Srf	WholebrainC57bl6MAdult8wks203	Whole_Brain	0.9748	2191.55
Sry	CerebellumC57bl6MAdult8wks204	Cerebellum	0.7322	0.02
Sry	HeartC57bl6MAdult8wks204	Heart	0.7373	0.02
Sry	KidneyC57bl6MAdult8wks204	Kidney	0.8767	0.22
Sry	LiverC57bl6MAdult8wks204	Liver	0.8801	0.04
Sry	LungC57bl6MAdult8wks204	Lung	0.8725	0.12
Sry	SkmuscleC57bl6MAdult8wks204	Skeletal_Muscle	0.6481	0.06
Sry	SpleenC57bl6MAdult8wks204	Spleen	0.6557	0.15
Sry	WholebrainC57bl6MAdult8wks204	Whole_Brain	0.8718	0.53
Tbp	CerebellumC57bl6MAdult8wks205	Cerebellum	1.3372	1884.6
Tbp	HeartC57bl6MAdult8wks205	Heart	0.6882	584.04
Tbp	KidneyC57bl6MAdult8wks205	Kidney	1.0059	734.16
Tbp	LiverC57bl6MAdult8wks205	Liver	1.2241	601.5
Tbp	LungC57bl6MAdult8wks205	Lung	0.748	966.5
Tbp	SkmuscleC57bl6MAdult8wks205	Skeletal_Muscle	0.7649	398.52
Tbp	SpleenC57bl6MAdult8wks205	Spleen	0.6524	1350.49
Tbp	WholebrainC57bl6MAdult8wks205	Whole_Brain	0.9613	885.03
Tcf1	CerebellumC57bl6MAdult8wks206	Cerebellum	0.6801	0.13
Tcf1	HeartC57bl6MAdult8wks206	Heart	0.6963	0.02
Tcf1	KidneyC57bl6MAdult8wks206	Kidney	1.6927	4741.45
Tcf1	LiverC57bl6MAdult8wks206	Liver	1.3015	3400.81
Tcf1	LungC57bl6MAdult8wks206	Lung	1.0104	0.84
Tcf1	SkmuscleC57bl6MAdult8wks206	Skeletal_Muscle	0.7487	3.38
Tcf1	SpleenC57bl6MAdult8wks206	Spleen	1.0194	13.82
Tcf1	WholebrainC57bl6MAdult8wks206	Whole_Brain	0.6684	1.21
Tcf2	CerebellumC57bl6MAdult8wks207	Cerebellum	0.5912	30.34
Tcf2	HeartC57bl6MAdult8wks207	Heart	0.669	0.2
Tcf2	KidneyC57bl6MAdult8wks207	Kidney	1.4933	11788.8
Tcf2	LiverC57bl6MAdult8wks207	Liver	1.2802	2260.18
Tcf2	LungC57bl6MAdult8wks207	Lung	1.0035	952.68
Tcf2	SkmuscleC57bl6MAdult8wks207	Skeletal_Muscle	0.6612	1.41
Tcf2	SpleenC57bl6MAdult8wks207	Spleen	0.9774	34.24
Tcf2	WholebrainC57bl6MAdult8wks207	Whole_Brain	0.575	58.89
Tcf3	CerebellumC57bl6MAdult8wks208	Cerebellum	0.5956	574.16
Tcf3	HeartC57bl6MAdult8wks208	Heart	0.8556	1207.96
Tcf3	KidneyC57bl6MAdult8wks208	Kidney	1.1882	758.9
Tcf3	LiverC57bl6MAdult8wks208	Liver	1.2783	796.93
Tcf3	LungC57bl6MAdult8wks208	Lung	0.8535	2207.11
Tcf3	SkmuscleC57bl6MAdult8wks208	Skeletal_Muscle	0.7548	368.9
Tcf3	SpleenC57bl6MAdult8wks208	Spleen	1.1913	723.88
Tcf3	WholebrainC57bl6MAdult8wks208	Whole_Brain	0.7229	420.73
Tcf7l2	CerebellumC57bl6MAdult8wks209	Cerebellum	0.5764	952.68
Tcf7l2	HeartC57bl6MAdult8wks209	Heart	0.7371	1437.26
Tcf7l2	KidneyC57bl6MAdult8wks209	Kidney	1.1492	1866.44
Tcf7l2	LiverC57bl6MAdult8wks209	Liver	1.3848	2962.85
Tcf7l2	LungC57bl6MAdult8wks209	Lung	0.9067	2383.22
Tcf7l2	SkmuscleC57bl6MAdult8wks209	Skeletal_Muscle	0.7408	373.26
Tcf7l2	SpleenC57bl6MAdult8wks209	Spleen	1.1475	3072.49
Tcf7l2	WholebrainC57bl6MAdult8wks209	Whole_Brain	0.7608	2407.45
Tcf7	CerebellumC57bl6MAdult8wks210	Cerebellum	0.6139	0.02
Tcf7	HeartC57bl6MAdult8wks210	Heart	0.7388	37.19
Tcf7	KidneyC57bl6MAdult8wks210	Kidney	1.1707	37.47
Tcf7	LiverC57bl6MAdult8wks210	Liver	1.4398	177.18
Tcf7	LungC57bl6MAdult8wks210	Lung	0.8329	905.21
Tcf7	SkmuscleC57bl6MAdult8wks210	Skeletal_Muscle	0.7081	10.34
Tcf7	SpleenC57bl6MAdult8wks210	Spleen	1.1175	4290.11
Tcf7	WholebrainC57bl6MAdult8wks210	Whole_Brain	0.7392	83.23
Tcfap2a	CerebellumC57bl6MAdult8wks211	Cerebellum	1.056	599.75
Tcfap2a	HeartC57bl6MAdult8wks211	Heart	1.4015	7.94
Tcfap2a	KidneyC57bl6MAdult8wks211	Kidney	1.1204	273.6
Tcfap2a	LiverC57bl6MAdult8wks211	Liver	0.8749	0.73
Tcfap2a	LungC57bl6MAdult8wks211	Lung	0.9909	21.91
Tcfap2a	SkmuscleC57bl6MAdult8wks211	Skeletal_Muscle	1.388	3.83
Tcfap2a	SpleenC57bl6MAdult8wks211	Spleen	0.9104	4.21
Tcfap2a	WholebrainC57bl6MAdult8wks211	Whole_Brain	0.9554	155.29
Tcfap2b	CerebellumC57bl6MAdult8wks212	Cerebellum	1.1159	4735.23
Tcfap2b	HeartC57bl6MAdult8wks212	Heart	1.2208	3.8
Tcfap2b	KidneyC57bl6MAdult8wks212	Kidney	1.1514	4000.69
Tcfap2b	LiverC57bl6MAdult8wks212	Liver	0.9523	0.04
Tcfap2b	LungC57bl6MAdult8wks212	Lung	1.0116	12.38
Tcfap2b	SkmuscleC57bl6MAdult8wks212	Skeletal_Muscle	1.2989	0.06
Tcfap2b	SpleenC57bl6MAdult8wks212	Spleen	1.0253	0.27
Tcfap2b	WholebrainC57bl6MAdult8wks212	Whole_Brain	1.0375	794.8
Tcfap2c	CerebellumC57bl6MAdult8wks213	Cerebellum	1.1227	0.02
Tcfap2c	HeartC57bl6MAdult8wks213	Heart	1.2546	0.02
Tcfap2c	KidneyC57bl6MAdult8wks213	Kidney	1.1615	0.34
Tcfap2c	LiverC57bl6MAdult8wks213	Liver	1.0048	0.04
Tcfap2c	LungC57bl6MAdult8wks213	Lung	1.1539	1.12
Tcfap2c	SkmuscleC57bl6MAdult8wks213	Skeletal_Muscle	1.3651	0.06
Tcfap2c	SpleenC57bl6MAdult8wks213	Spleen	0.9543	0.02
Tcfap2c	WholebrainC57bl6MAdult8wks213	Whole_Brain	1.1015	9.15
Tcfe2a	CerebellumC57bl6MAdult8wks214	Cerebellum	1.0615	2392
Tcfe2a	HeartC57bl6MAdult8wks214	Heart	0.8762	845.83
Tcfe2a	KidneyC57bl6MAdult8wks214	Kidney	1.0421	1488.06
Tcfe2a	LiverC57bl6MAdult8wks214	Liver	0.9821	1954.76
Tcfe2a	LungC57bl6MAdult8wks214	Lung	1.0008	3601.18
Tcfe2a	SkmuscleC57bl6MAdult8wks214	Skeletal_Muscle	1.1295	318.64
Tcfe2a	SpleenC57bl6MAdult8wks214	Spleen	1.3076	9756.58
Tcfe2a	WholebrainC57bl6MAdult8wks214	Whole_Brain	0.8844	1665.91
Titf1	CerebellumC57bl6MAdult8wks215	Cerebellum	0.8541	0.02
Titf1	HeartC57bl6MAdult8wks215	Heart	0.9573	0.02
Titf1	KidneyC57bl6MAdult8wks215	Kidney	0.9533	0.05
Titf1	LiverC57bl6MAdult8wks215	Liver	0.9074	0.04
Titf1	LungC57bl6MAdult8wks215	Lung	2.3296	10761.5
Titf1	SkmuscleC57bl6MAdult8wks215	Skeletal_Muscle	0.9492	0.06
Titf1	SpleenC57bl6MAdult8wks215	Spleen	0.9983	0.02
Titf1	WholebrainC57bl6MAdult8wks215	Whole_Brain	0.846	94.49
Tlx2	CerebellumC57bl6MAdult8wks216	Cerebellum	0.7933	0.42
Tlx2	HeartC57bl6MAdult8wks216	Heart	0.7972	0.08
Tlx2	KidneyC57bl6MAdult8wks216	Kidney	0.9089	0.2
Tlx2	LiverC57bl6MAdult8wks216	Liver	1.0058	0.1
Tlx2	LungC57bl6MAdult8wks216	Lung	0.8074	0.31
Tlx2	SkmuscleC57bl6MAdult8wks216	Skeletal_Muscle	0.7098	0.06
Tlx2	SpleenC57bl6MAdult8wks216	Spleen	0.8715	0.27
Tlx2	WholebrainC57bl6MAdult8wks216	Whole_Brain	0.8328	1.63
Uncx4.1	CerebellumC57bl6MAdult8wks217	Cerebellum	0.7774	2753.27
Uncx4.1	HeartC57bl6MAdult8wks217	Heart	0.6818	0.38
Uncx4.1	KidneyC57bl6MAdult8wks217	Kidney	1.1216	32.34
Uncx4.1	LiverC57bl6MAdult8wks217	Liver	1.0263	0.04
Uncx4.1	LungC57bl6MAdult8wks217	Lung	0.8125	1.18
Uncx4.1	SkmuscleC57bl6MAdult8wks217	Skeletal_Muscle	0.5927	0.06
Uncx4.1	SpleenC57bl6MAdult8wks217	Spleen	1.0166	0.09
Uncx4.1	WholebrainC57bl6MAdult8wks217	Whole_Brain	0.7611	438.88
Vax1	CerebellumC57bl6MAdult8wks218	Cerebellum	0.9038	1.53
Vax1	HeartC57bl6MAdult8wks218	Heart	0.6154	0.02
Vax1	KidneyC57bl6MAdult8wks218	Kidney	1.263	3.23
Vax1	LiverC57bl6MAdult8wks218	Liver	1.0838	0.04
Vax1	LungC57bl6MAdult8wks218	Lung	0.8385	0.02
Vax1	SkmuscleC57bl6MAdult8wks218	Skeletal_Muscle	0.5551	0.06
Vax1	SpleenC57bl6MAdult8wks218	Spleen	0.9756	0.21
Vax1	WholebrainC57bl6MAdult8wks218	Whole_Brain	0.8138	52.23
Vax2	CerebellumC57bl6MAdult8wks219	Cerebellum	0.9536	0.23
Vax2	HeartC57bl6MAdult8wks219	Heart	0.6398	0.73
Vax2	KidneyC57bl6MAdult8wks219	Kidney	1.2302	0.13
Vax2	LiverC57bl6MAdult8wks219	Liver	1.0811	0.05
Vax2	LungC57bl6MAdult8wks219	Lung	0.8442	1.69
Vax2	SkmuscleC57bl6MAdult8wks219	Skeletal_Muscle	0.576	11.69
Vax2	SpleenC57bl6MAdult8wks219	Spleen	0.9813	3.03
Vax2	WholebrainC57bl6MAdult8wks219	Whole_Brain	0.8328	0.75
Vsx1	CerebellumC57bl6MAdult8wks220	Cerebellum	0.8092	0.41
Vsx1	HeartC57bl6MAdult8wks220	Heart	0.6038	0.02
Vsx1	KidneyC57bl6MAdult8wks220	Kidney	1.0839	0.02
Vsx1	LiverC57bl6MAdult8wks220	Liver	1.0519	0.04
Vsx1	LungC57bl6MAdult8wks220	Lung	0.8049	0.09
Vsx1	SkmuscleC57bl6MAdult8wks220	Skeletal_Muscle	0.5853	0.06
Vsx1	SpleenC57bl6MAdult8wks220	Spleen	1.0639	0.33
Vsx1	WholebrainC57bl6MAdult8wks220	Whole_Brain	0.8919	3.27
Zfp105	CerebellumC57bl6MAdult8wks221	Cerebellum	0.9123	683.56
Zfp105	HeartC57bl6MAdult8wks221	Heart	0.7854	133.62
Zfp105	KidneyC57bl6MAdult8wks221	Kidney	0.9009	142.73
Zfp105	LiverC57bl6MAdult8wks221	Liver	1.0662	47.47
Zfp105	LungC57bl6MAdult8wks221	Lung	0.8178	335.06
Zfp105	SkmuscleC57bl6MAdult8wks221	Skeletal_Muscle	0.7731	44.75
Zfp105	SpleenC57bl6MAdult8wks221	Spleen	1.2237	126.39
Zfp105	WholebrainC57bl6MAdult8wks221	Whole_Brain	0.7147	303.82
Zfp128	CerebellumC57bl6MAdult8wks222	Cerebellum	0.899	1351.29
Zfp128	HeartC57bl6MAdult8wks222	Heart	0.6781	327.61
Zfp128	KidneyC57bl6MAdult8wks222	Kidney	0.7618	220.95
Zfp128	LiverC57bl6MAdult8wks222	Liver	0.937	235.89
Zfp128	LungC57bl6MAdult8wks222	Lung	0.8606	276.31
Zfp128	SkmuscleC57bl6MAdult8wks222	Skeletal_Muscle	0.7004	333.21
Zfp128	SpleenC57bl6MAdult8wks222	Spleen	0.8458	332.82
Zfp128	WholebrainC57bl6MAdult8wks222	Whole_Brain	0.948	535.07
Zfp161	CerebellumC57bl6MAdult8wks223	Cerebellum	1.4267	2161.62
Zfp161	HeartC57bl6MAdult8wks223	Heart	2.1094	1000.23
Zfp161	KidneyC57bl6MAdult8wks223	Kidney	0.75	1064.32
Zfp161	LiverC57bl6MAdult8wks223	Liver	0.5552	830.58
Zfp161	LungC57bl6MAdult8wks223	Lung	0.6045	1766.81
Zfp161	SkmuscleC57bl6MAdult8wks223	Skeletal_Muscle	1.3575	1143.99
Zfp161	SpleenC57bl6MAdult8wks223	Spleen	0.9494	1368.58
Zfp161	WholebrainC57bl6MAdult8wks223	Whole_Brain	1.8952	1670.64
Zic1	CerebellumC57bl6MAdult8wks224	Cerebellum	1.3826	29024
Zic1	HeartC57bl6MAdult8wks224	Heart	1.2336	0.81
Zic1	KidneyC57bl6MAdult8wks224	Kidney	0.9869	0.42
Zic1	LiverC57bl6MAdult8wks224	Liver	0.8657	1.57
Zic1	LungC57bl6MAdult8wks224	Lung	1.0453	2.84
Zic1	SkmuscleC57bl6MAdult8wks224	Skeletal_Muscle	1.3127	17.17
Zic1	SpleenC57bl6MAdult8wks224	Spleen	1.0503	0.02
Zic1	WholebrainC57bl6MAdult8wks224	Whole_Brain	1.2598	3996.71
Zic2	CerebellumC57bl6MAdult8wks225	Cerebellum	1.293	23354.8
Zic2	HeartC57bl6MAdult8wks225	Heart	1.4845	0.02
Zic2	KidneyC57bl6MAdult8wks225	Kidney	0.9699	0.04
Zic2	LiverC57bl6MAdult8wks225	Liver	0.8263	0.04
Zic2	LungC57bl6MAdult8wks225	Lung	0.9253	3.78
Zic2	SkmuscleC57bl6MAdult8wks225	Skeletal_Muscle	1.4081	0.06
Zic2	SpleenC57bl6MAdult8wks225	Spleen	1.0387	0.88
Zic2	WholebrainC57bl6MAdult8wks225	Whole_Brain	1.222	4331.55
Zic3	CerebellumC57bl6MAdult8wks226	Cerebellum	1.0656	964.81
Zic3	HeartC57bl6MAdult8wks226	Heart	1.8216	0.43
Zic3	KidneyC57bl6MAdult8wks226	Kidney	0.9514	0.02
Zic3	LiverC57bl6MAdult8wks226	Liver	0.7569	0.04
Zic3	LungC57bl6MAdult8wks226	Lung	0.8349	1.06
Zic3	SkmuscleC57bl6MAdult8wks226	Skeletal_Muscle	1.581	0.44
Zic3	SpleenC57bl6MAdult8wks226	Spleen	1.0725	0.02
Zic3	WholebrainC57bl6MAdult8wks226	Whole_Brain	1.2228	486.78
