# Supplementary material for: Predicting tissue specific transcription factor binding sites
Source: BMC Genomics. 2013 Nov 15;14:796. doi: 10.1186/1471-2164-14-796 (PMC3898213; doi:10.1186/1471-2164-14-796)
Supplement: Additional file 7 — List of all 55 tissues studied. This file lists the 55 mouse tissue/cell types studied. DNase I hypersensitivity data for these tissues were downloaded from the UCSC Genome Browser. [file 1471-2164-14-796-S7.xlsx]

## Sheet: em_nbinom_summary.txt
Additional File 7. List of all 55 tissues studied. Dnase I hypersensitivity data for these tissues were downloaded from the UCSC Genome Browser.
Name	Description	Category	Tissue
3134RiiiMImmortal	Mammary	cellLine	mammary
416bC57bl6MAdult8wks	myeloid progenitor cells, CD34+	cellLine	blood
A20BalbcannMAdult8wks	B cell lymphoma line derived from a spontaneous reticulum cell neoplasm	cellLine	blood
Bcellcd19pC57bl6MAdult8wks	B Cell , CD19+	primaryCells	blood
Bcellcd43nC57bl6MAdult8wks	mouse spleen B cells, CD43-,CD11b-	primaryCells	blood
CerebellumC57bl6MAdult8wks	Cerebellum	Tissue	cerebellum
CerebrumC57bl6MAdult8wks	Cerebrum	Tissue	cerebrum
Ch122a4bFImmortal	B-cell lymphoma (GM12878 analog)	cellLine	blood
EpcmppCd1ME14half	liver fraction CD117-,CD71+,TER119+	primaryCell	blood
EpcpmmCd1ME14half	liver fraction CD117+,CD71-,TER119-	primaryCell	blood
EpcppmCd1ME14half	liver fraction CD117+,CD71+,TER119-	primaryCell	blood
EpcpppCd1ME14half	liver fraction CD117+,CD71+,TER119+	primaryCell	blood
Escj7S129ME0	ES-cells were originally isolated from 129S1/SVImJ mice by Swiatek PJ et al. in 1993 ("Perinatal lethality and defects in hindbrain development in mice homozygous for a targeted mutation of the zinc finger gene Krox20". Swiatek PJ, Gridley T. Genes Dev. 1993 Nov,7(11):2071-84.)	primaryCells
Ese14129olaME0	mouse embryonic stem cell line E14	primaryCells
Esww6koUknME0	Histone H1c, H1d, H1e triple null mouse embryonic stem cell line derived from ES-WW6 cells.	primaryCells
Esww6UknME0	ES-cells isolated from mix of ~20% C57/B6J, ~75% 129/Sv and ~5% SJL strains	primaryCells
FatC57bl6MAdult8wks	Adipose tissue	Tissue	adipose
FibroblastC57bl6MAdult8wks	Fibroblast	Tissue	lung
FlbudCd1ME11half	embryo forelimb buds	Tissue	limb
GfatC57bl6MAdult8wks	Genital Adipose tissue	Tissue	adipose
HeartC57bl6MAdult8wks	Heart	Tissue	heart
HlbudCd1ME11half	embryo hindlimb buds	Tissue	limb
HlembryoCd1ME11half	Whole embryos with heads removed	Tissue	embryo
KidneyC57bl6MAdult8wks	Kidney	Tissue	kidney
LgintC57bl6MAdult8wks	Large Intestine	Tissue	large intestine
Liver129dlcrME14half	Liver	Tissue	liver
LiverC57bl6MAdult8wks	Liver	Tissue	liver
LiverC57bl6ME14half	Liver	Tissue	liver
LiverS129ME14half	Liver	Tissue	liver
LungC57bl6MAdult8wks	Lung	Tissue	lung
MelC57bl6MAdult8wks	Leukemia (K562 analog)	cellLine	blood
MesodermCd1ME11half	axial somatic and lateral plate mesoderm from eviscerated headless, limbless embryos	Tissue	mesoderm
MgerUknImmortalDiffc24h	MEL-GATA-1-ER, This is a mouse suspension cell line derived from MEL cells by stable transfection with a GATA-1-ER fusion protein construct as described by Choe et al., 2003 (Cancer Res 63, 6363-6369, 2003). These cells can be terminally differentiated into mature erythroid cells with Β-estradiol treatment	cellLine	blood
MgerUknImmortalDiffc48h	MEL-GATA-1-ER, This is a mouse suspension cell line derived from MEL cells by stable transfection with a GATA-1-ER fusion protein construct as described by Choe et al., 2003 (Cancer Res 63, 6363-6369, 2003). These cells can be terminally differentiated into mature erythroid cells with Β-estradiol treatment	cellLine	blood
MgerUknImmortal	MEL-GATA-1-ER, This is a mouse suspension cell line derived from MEL cells by stable transfection with a GATA-1-ER fusion protein construct as described by Choe et al., 2003 (Cancer Res 63, 6363-6369, 2003). These cells can be terminally differentiated into mature erythroid cells with Β-estradiol treatment	cellLine	blood
Nih3t3NihsMImmortal	fibroblast	cellLine	blood
PatskiSpbl6MImmortal	Mouse Embryonic Kidney Fibroblast. As described in Lingenfelter et al., 1998 (Nat Genet. 1998 18:212-3) and Yang et al., 2010 (Genome Res. 2010 20:614-22), PATSKI is a female interspecific mouse fibroblast that was derived from the embryonic kidney of an M.spretus x C57BL/6J hybrid mouse such that the C57Bl/6J X chromosome (maternal) is always the inactive X. This is an adherent cell line.	cellLine	kidney
RetinaC57bl6MAdult1wks	Retina	Tissue	brain
RetinaC57bl6MAdult8wks	Retina	Tissue	brain
RetinaC57bl6MNew1days	Retina	Tissue	brain
SkmuscleC57bl6MAdult8wks	Skeletal Muscle	Tissue	skeletal muscle
SpleenC57bl6MAdult8wks	Spleen	Tissue	spleen
ThelpaC57bl6MAdult8wks	Activated primary CD4 effector cells, isolated ex vivo	primaryCells	blood
ThymusC57bl6MAdult8wks	Thymus	Tissue	thymus
TnaiveC57bl6MAdult8wks	Thymus	Tissue	thymus
TregaC57bl6MAdult8wks	Activated primary T regulatory cells, isolated ex vivo	primaryCells	blood
TregC57bl6MAdult8wks	Regulatory T cells CD4+,CD25+	primaryCells	blood
WbrainC57bl6MAdult8wks	Whole Brain	Tissue	brain
WbrainC57bl6ME14half	Whole Brain	Tissue	brain
WbrainC57bl6ME18half	Whole Brain	Tissue	brain
WholebrainC57bl6MAdult8wks	Whole Brain	Tissue	brain
WholebrainC57bl6ME14half	Whole Brain	Tissue	brain
Zhbtc4129olaME0Diffb24h	ndifferentiated mouse embryonic stem cells	primaryCells
Zhbtc4129olaME0Diffb6h	ndifferentiated mouse embryonic stem cells	primaryCells
Zhbtc4129olaME0	ndifferentiated mouse embryonic stem cells	primaryCells
