# Supplementary material for: Predicting tissue specific transcription factor binding sites
Source: BMC Genomics. 2013 Nov 15;14:796. doi: 10.1186/1471-2164-14-796 (PMC3898213; doi:10.1186/1471-2164-14-796)
Supplement: Additional file 8 — List of all 284 TFs in mouse with PBM data studied. This file lists the 284 TFs in mouse studied with PBM data available. [file 1471-2164-14-796-S8.xlsx]

## Sheet: SuppTable4.txt
Additional File 8. List of all 284 TFs in mouse with PBM data studied
Alx3	Etv1	Hoxb3	Lmx1b	Pou1f1	Tcf1
Alx4	Etv3	Hoxb4	Mafb	Pou2f1	Tcf2
Arid3a	Etv4	Hoxb5	Mafk	Pou2f2	Tcf3
Arid5a	Etv5	Hoxb6	Max	Pou2f3	Tcf7
Arx	Etv6	Hoxb7	Meis1	Pou3f1	Tcf7l2
Ascl2	Evx1	Hoxb8	Meox1	Pou3f2	Tcfap2a
Atf1	Evx2	Hoxb9	Mrg1	Pou3f3	Tcfap2b
Bapx1	Fli1	Hoxc10	Mrg2	Pou3f4	Tcfap2c
Barhl1	Foxa2	Hoxc11	Msx1	Pou4f3	Tcfap2e
Barhl2	Foxj1	Hoxc12	Msx2	Pou6f1	Tcfe2a
Barx1	Foxj3	Hoxc13	Msx3	Prop1	Tgif1
Barx2	Foxk1	Hoxc4	Mtf1	Prrx1	Tgif2
Bbx	Foxl1	Hoxc5	Myb	Prrx2	Titf1
Bcl6b	Gabpa	Hoxc6	Mybl1	Rara	Tlx2
Bhlhb2	Gata3	Hoxc8	Myf6	Rax	Uncx4
Bsx	Gata5	Hoxc9	Nkx1-1	Rfx3	Vax1
Cart1	Gata6	Hoxd1	Nkx1-2	Rfx4	Vax2
Cdx2	Gbx1	Hoxd10	Nkx2-2	Rfxdc2	Vsx1
Cphx	Gbx2	Hoxd11	Nkx2-3	Rhox11	Zbtb12
Crx	Gcm1	Hoxd12	Nkx2-4	Rhox6	Zbtb3
Cutl1	Glis2	Hoxd13	Nkx2-5	Rxra	Zbtb7b
Dbx1	Gm397	Hoxd3	Nkx2-6	Sfpi1	Zfp105
Dbx2	Gm4881	Hoxd8	Nkx2-9	Shox2	Zfp128
Dlx1	Gm5454	IRC900814	Nkx3-1	Six1	Zfp161
Dlx2	Gmeb1	Ipf1	Nkx6-1	Six2	Zfp187
Dlx3	Gsc	Irf3	Nkx6-3	Six3	Zfp281
Dlx4	Gsh2	Irf4	Nr2f2	Six4	Zfp410
Dlx5	Hbp1	Irf5	Obox1	Six6	Zfp691
Dmbx1	Hdx	Irf6	Obox2	Smad3	Zfp740
Dobox4	Hic1	Irx2	Obox3	Sox1	Zic1
Dobox5	Hlx1	Irx3	Obox5	Sox11	Zic2
Duxl	Hlxb9	Irx4	Obox6	Sox12	Zic3
E2F2	Hmbox1	Irx5	Og2x	Sox13	Zif268
E2F3	Hmx1	Irx6	Osr1	Sox14	Zscan4
Egr1	Hmx2	Isgf3g	Osr2	Sox15
Ehf	Hmx3	Isl2	Otp	Sox17
Elf2	Hnf4a	Isx	Otx1	Sox18
Elf3	Homez	Jundm2	Otx2	Sox21
Elf4	Hoxa1	Klf7	Pax4	Sox30
Elf5	Hoxa10	Lbx2	Pax6	Sox4
Elk1	Hoxa11	Lef1	Pax7	Sox5
Elk3	Hoxa13	Lhx1	Pbx1	Sox7
Emx2	Hoxa2	Lhx2	Phox2a	Sox8
En1	Hoxa3	Lhx3	Phox2b	Sp100
En2	Hoxa4	Lhx4	Pitx1	Sp4
Eomes	Hoxa5	Lhx5	Pitx2	Spdef
Erg	Hoxa6	Lhx6	Pitx3	Spic
Esrra	Hoxa7	Lhx8	Pknox1	Srf
Esx1	Hoxa9	Lhx9	Pknox2	Sry
Ets1	Hoxb13	Lmx1a	Plagl1	Tbp
