# Supplementary material for: Predicting tissue specific transcription factor binding sites
Source: BMC Genomics. 2013 Nov 15;14:796. doi: 10.1186/1471-2164-14-796 (PMC3898213; doi:10.1186/1471-2164-14-796)
Supplement: Additional file 9 — Overlap of genome-wide predictions with ChIP-seq data at gene level. This file provides the number of overlapping genes in the genome-wide predictions with ChIP-seq data for the 11 TF/tissues used in the evaluations. See Supplementary Methods and Results in Additional file 1 for details. [file 1471-2164-14-796-S9.xlsx]

## Sheet: Sheet1
Additional File 9: Overlap of genome wide predictions and ChIP-seq data at gene level
	Esrra (Esrrb)	Klf7 (Klf4)	Sox12 (Sox2)	Pou2f1 (Oct4)	FoxA2	Crx	Nkx2-5	Srf	Ets1	Mafk	Max
Number of ChIP-Seq peaks reported	21645	10874	4526	3761	8172	10212	20707	24091	41149	38914	31133
Number of ChIP-Seq peaks that are within the +/-10kb around TSS	9352	7154	1286	1800	2842	6835	6854	15397	14664	10432	17781
Number of unique genes associated for all the ChIP-seq peaks	6548	5766	1200	1676	2302	5057	4579	8784	8452	7323	11624
Top 500	79	36	58	39	60	73	26	53	14 (p=0.168)	31	58
Top 1000	256	131	156	123	175	236	81	121	57 (p=0.024)	105	233
Top 2000	731	405	324 (of 1286)	358 (out of 1676)	582	608	335	364	292	399	670
Top 5000	2630	2198	682 (of 1286)	782 (out of 1676)	1442 (out of 2302)	2492	1716 (out of 4579)	1945	1961	1891	2711
Note: p-values are calculated from 1000 permuations. All overlappings without p-values explicitly mentioned above have p-values < 0.001
