# Supplementary material for: Predicting tissue specific transcription factor binding sites
Source: BMC Genomics. 2013 Nov 15;14:796. doi: 10.1186/1471-2164-14-796 (PMC3898213; doi:10.1186/1471-2164-14-796)
Supplement: Additional file 10 — FDR estimates. This file provides the estimated false discovery rates for the genome-wide predictions of the 11 TF/tissues used in the evaluation and the 15 TF/tissues with highest activity scores. See Supplementary Methods and Results in Additional file 1 for details. [file 1471-2164-14-796-S10.xlsx]

## Sheet: summary.new.txt
Additional File 10, FDR estimate
TF	tissue	Number of 36bp sites with scores > 0.6 in the intergenic regions	Number of 36bp sites scanned in the intergenic regions	Number of 36bp sites with scores > 0.6 in the whole genome promoter scan	Number of 36bp sites considered in the whole genome promoter scan	Estimated FDR
Crx	RetinaC57bl6MAdult8wks	3716	663592154	16335	415009360	0.14227
E2F3	RetinaC57bl6MAdult8wks	741	663592154	146495	415009360	0.00316339
Elf4	Bcellcd19pC57bl6MAdult8wks	2332	663592154	59325	415009360	0.0245837
Esrra	Escj7S129ME0	2953	663592154	27006	415009360	0.0683848
Ets1	Ch122a4bFImmortal	3108	663592154	57061	415009360	0.0340642
Foxa2	LiverC57bl6MAdult8wks	1707	663592154	9713	415009360	0.10991
Gsc	RetinaC57bl6MAdult8wks	2070	663592154	10404	415009360	0.12443
Hnf4a	LiverC57bl6MAdult8wks	8788	663592154	40836	415009360	0.134587
Klf7	Escj7S129ME0	532	663592154	20621	415009360	0.0161346
Mafk	Ch122a4bFImmortal	12301	663592154	71944	415009360	0.106931
Max	Ch122a4bFImmortal	4575	663592154	60374	415009360	0.0473912
Nkx2-5	HeartC57bl6MAdult8wks	2361	663592154	13703	415009360	0.107755
Nr2f2	LiverC57bl6MAdult8wks	3486	663592154	23455	415009360	0.0929498
Pitx2	RetinaC57bl6MAdult8wks	1918	663592154	8406	415009360	0.142697
Pitx3	RetinaC57bl6MAdult8wks	2499	663592154	11546	415009360	0.13536
Pou2f1	Escj7S129ME0	71	663592154	1161	415009360	0.0382457
Pou2f2	Bcellcd19pC57bl6MAdult8wks	1196	663592154	10091	415009360	0.0741231
Pou2f3	Bcellcd19pC57bl6MAdult8wks	1261	663592154	10564	415009360	0.0746523
Rara	LiverC57bl6MAdult8wks	3914	663592154	21277	415009360	0.115045
Rxra	LiverC57bl6MAdult8wks	5424	663592154	35276	415009360	0.0961606
Sfpi1	Bcellcd19pC57bl6MAdult8wks	2083	663592154	19800	415009360	0.0657932
Sox12	Escj7S129ME0	5481	663592154	5177	415009360	0.662122
Spic	Bcellcd19pC57bl6MAdult8wks	1459	663592154	11261	415009360	0.081028
Srf	HeartC57bl6MAdult8wks	807	663592154	8168	415009360	0.0617895
Tcf7	LiverC57bl6MAdult8wks	3007	663592154	12525	415009360	0.150146
